# Supplementary material for: Increased Type I interferon signaling and brain endothelial barrier dysfunction in an experimental model of Alzheimer’s disease
Source: Sci Rep. 2022 Oct 1;12:16488. doi: 10.1038/s41598-022-20889-y (PMC9526723; doi:10.1038/s41598-022-20889-y)
Supplement: Supplementary file 2 — Supplementary Information 2. [file 41598_2022_20889_MOESM2_ESM.csv]

ensembl_gene_id "entrezgene_id" "mgi_symbol" "description" "OC1" "OC2" "OC3" "OC4" "OC5" "OAD1" "OAD2" "OAD3" "OAD4" "OAD5" "logFC" "AveExpr" "t" "P.Value" "adj.P.Val" "B",,,,
ENSMUSG00000071178 20701 "Serpina1b" "serine (or cysteine) preptidase inhibitor, clade A," member 1B [Source:MGI Symbol;Acc:MGI:891970]""	-0.751926189257774	-1.72777579761817	-1.41236075644413	-0.769785373216351	-1.41229120187515	-0.584580990436276	0.00568752007143451	-0.156170066191003	-0.813655484331096	-0.0740247128706344	1.06172011780419	-0.84330500386067	4.1081249896616	0.00199122224571407	0.0481590346435222	-1.11957367374932",,
ENSMUSG00000111539 NA "Gm48372" "predicted gene," 48372 [Source:MGI Symbol;Acc:MGI:6097846]""	0.701320477729183	0.0882066333367285	0.662981230479907	0.175367600190127	0.533501714822286	0.982771376313772	1.50917029553384	0.992875979239174	1.46475935338033	1.14458075883347	0.956445523688473	0.802637342908797	6.20213167263933	8.92082146046066e-05	0.0102559024411074	1.82733327912964",,,
ENSMUSG00000113003 NA "Gm47138" "predicted gene," 47138 [Source:MGI Symbol;Acc:MGI:6095896]""	-1.77222400129193	-2.17823626751865	-2.01259420443128	-2.33981421347725	-2.17493879349118	-1.51137283912174	-1.28992613282187	-1.39673136813912	-1.2071677664265	-1.35988570569985	0.932469241181192	-1.86385234920974	6.11476746223466	0.000100314028768529	0.0104116724239608	0.460903674057379",,,
ENSMUSG00000028393 17025 "Alad" "aminolevulinate, delta-," dehydratase [Source:MGI Symbol;Acc:MGI:96853]""	4.93404936856167	4.69921500457892	4.50346256083585	4.83069051966486	5.33261556993203	5.71553026068277	5.91500982042904	6.06658006025871	5.82386791544833	5.1695982673039	0.869620814610649	5.29802917223945	4.48990143587029	0.00107964435839181	0.0361744971959024	-1.35115792014936",,
ENSMUSG00000021135 20493 "Slc10a1" "solute carrier family 10 (sodium/bile acid cotransporter family)," member 1 [Source:MGI Symbol;Acc:MGI:97379]""	0.701320477729183	0.653672322007352	0.100135108584652	0.438715318424754	-0.146471796918629	0.770063319172448	0.801468676302624	1.23241741115702	1.04471785545835	1.45092440412049	0.822504822875483	0.679737665961481	4.25614142128901	0.00156691114304077	0.0438296120459779	-0.873375120267763",,,
ENSMUSG00000062168 237178 "Ppef1" "protein phosphatase with EF hand calcium-binding domain 1 [Source:MGI Symbol;Acc:MGI:1097157]" -0.231318945604578 0.120802239514699 -0.452275819655001 -0.331775770048528 0.0919903338815514 0.770063319172448 0.411673959113418 0.906984971362939 0.848298848528166 0.454452112385328 0.764937970357298 0.22507299645077 4.75898855331349 0.000709820960138837 0.0292770013…
ENSMUSG00000103373 NA "Gm37238" "predicted gene," 37238 [Source:MGI Symbol;Acc:MGI:5610466]""	-1.40059739754739	-1.51251412648632	-1.46797750700879	-1.40181944739578	-1.61263827670021	-0.912167199894695	-0.90583031252975	-0.93354359078253	-1.03668504081746	-0.891521283300859	0.59809318208962	-1.30045204704617	5.15618253695897	0.000389472495458331	0.0221528186328033	-0.0171589742001981",,,
ENSMUSG00000109438 NA "Gm45073" "predicted gene 45073 [Source:MGI Symbol;Acc:MGI:5753649]" -0.092538705497071 -0.0744744615024807 0.174668022242371 -0.0358251509552485 -0.0707059862990198 0.608559135398125 0.578569277723679 0.346233888094263 0.551248352882567 0.567873002573333 0.573482752975443 0.222564616828205 6.90997286356941 3.57639369048404e-05 0.00718362854164027 2.51345865117543,,,,
ENSMUSG00000040270 12014 "Bach2" "BTB and CNC homology," basic leucine zipper transcription factor 2 [Source:MGI Symbol;Acc:MGI:894679]""	4.32122338596539	4.03980586338621	3.68529734878132	4.15751844801429	4.14913812644394	4.29836052995567	4.62517231733764	4.91167012868152	4.50798089598678	4.5189042669328	0.544423022266663	4.31956233138057	4.78951419526808	0.000677279904738437	0.0286039231623964	-0.738508396744874",,,
ENSMUSG00000109115 NA "Gm44669" "predicted gene 44669 [Source:MGI Symbol;Acc:MGI:5753245]" -0.751926189257774 -0.813188681710071 -0.98974797506919 -1.0114517847358 -1.03096651404611 -0.584580990436276 -0.561341450738143 -0.408086746267741 -0.380555595716174 -0.372330959393486 0.528856418760954 -0.754213394700529 4.94582807038884 0.00053371394557717 0.0260291680024346 -0.0317525332337327,,,,
ENSMUSG00000051650 53625 "B3gnt2" "UDP-GlcNAc:betaGal beta-1,"3-N-acetylglucosaminyltransferase 2 [Source:MGI Symbol;Acc:MGI:1889505]""	3.11756822377914	2.95141782184394	2.6124959962065	2.79799671907149	2.52574067813961	2.83260935945303	3.08072061791425	3.41221677966629	3.25157219936674	3.48363439628489	0.519070929804618	3.00177792495532	4.27341646571388	0.00152398161448741	0.0431672382609626	-1.31545095704304",,,
ENSMUSG00000104605 NA "Gm42922" "predicted gene 42922 [Source:MGI Symbol;Acc:MGI:5663059]" 0.405926193349718 0.152677637260277 0.0613731318235344 -0.118415344080741 -0.0584563559855391 0.161391682510967 0.401228467730675 0.486087914729303 0.662719691533156 0.585938921807756 0.504951024377248 0.241774228367806 4.75354749691331 0.000715793278388132 0.0293094204852249 -0.11862379579613,,,,
ENSMUSG00000111003 NA "Gm47122" "predicted gene," 47122 [Source:MGI Symbol;Acc:MGI:6095870]""	-0.092538705497071	-0.500679324912178	-0.538962126023557	-0.54370183644755	-0.254109950711474	-0.317786798845204	0.137391093288765	0.191352747426351	0.176743328031582	-0.131904266283641	0.504762911237523	-0.232066793036263	4.09297221307648	0.00204100547619555	0.0485504607878827	-1.07475623439481",,,
ENSMUSG00000028654 16918 "Mycl" "v-myc avian myelocytomatosis viral oncogene lung carcinoma derived [Source:MGI Symbol;Acc:MGI:96799]" 2.99839692373055 2.82523971838823 3.04134041054377 2.84597796496198 2.95682099038104 3.33034470783222 3.48482761797667 3.2775191241605 3.48415022598474 3.36832948099743 0.496402026088525 3.15698807908093 8.66025104490191 4.79684999164112e-06 0.00333546886739168 4.…
ENSMUSG00000027487 66971 "Cdk5rap1" "CDK5 regulatory subunit associated protein 1 [Source:MGI Symbol;Acc:MGI:1914221]" 3.02150431038085 2.66133616270108 2.52617292569193 2.48720797093434 2.76681909567924 2.67833745983921 3.12106178201013 3.25161781012813 3.28947472635007 3.02030533957888 0.493720136483004 2.87715544146353 5.03324612650164 0.000467854225181832 0.0245702306167406 -0.072841108398963…
ENSMUSG00000102856 NA "Gm37084" "predicted gene," 37084 [Source:MGI Symbol;Acc:MGI:5610312]""	-0.38488400605533	-0.31484107957202	-0.538962126023557	-0.469546521564849	-0.480523511939966	0.0399257965611498	-0.0649658219370652	0.154553961499036	0.0687907748128378	0.0352019296294617	0.492336694165459	-0.240434812974247	5.55985299664154	0.000216560777465056	0.0170659571336429	0.856357027383994",,,
ENSMUSG00000113752 NA "Gm47817" "predicted gene," 47817 [Source:MGI Symbol;Acc:MGI:6097004]""	-0.556763847371496	-0.657673574154243	-0.480596435211287	-0.315443935220704	-0.496959922670786	0.101936695496375	0.124748782621053	-0.00281348639796768	-0.219792974194256	-0.0183779428685748	0.488675392246325	-0.299037032286625	4.3647874233917	0.00131661237889183	0.0403742048188002	-0.694328727640774",,,
ENSMUSG00000022340 319613 "Sybu" "syntabulin (syntaxin-interacting) [Source:MGI Symbol;Acc:MGI:2442392]" 2.725713399965 2.85137364166049 2.90568888984946 2.69091367965169 2.82252362035727 3.34323931028528 3.21947068295274 3.16638755372239 3.38510089879484 3.2543429029086 0.463744378049881 3.03178591920667 8.39444670358939 6.37439877852328e-06 0.00359669076679398 4.32612416689073,,,,
ENSMUSG00000030055 69834 "Rab43" "RAB43," member RAS oncogene family [Source:MGI Symbol;Acc:MGI:1917084]""	2.07260241542167	1.90427220889981	1.67943696257621	1.80704532856516	1.64153519317218	1.90195610158662	2.09637306233313	2.31638223419094	2.20393147136453	2.34957169526755	0.440677792988286	1.9876645561518	5.22104279248411	0.000353867913247235	0.0212411097202787	0.381275725828416",,,
ENSMUSG00000020649 20135 "Rrm2" "ribonucleotide reductase M2 [Source:MGI Symbol;Acc:MGI:98181]" 1.62678973302713 1.37484850862349 1.55938930632889 1.62862825283078 1.36057582480886 1.77447290633374 1.98886430736046 1.82496952214168 1.73970755783561 2.0115043559138 0.419189491665667 1.67701730599612 5.03249040084528 0.000468385017079063 0.0245702306167406 0.153475589716884,,,,
ENSMUSG00000103593 NA "Gm37352" "predicted gene," 37352 [Source:MGI Symbol;Acc:MGI:5610580]""	4.41437021019235	4.00457762375522	4.23725145849305	4.36554439019404	4.35146571241399	4.50469276206388	4.88945749416794	4.70531617308373	4.56151757554733	4.5804586735435	0.415228467571386	4.45971955683535	4.51365724962435	0.00103997783539785	0.0353492225207761	-1.21192799896843",,,
ENSMUSG00000020641 58185 "Rsad2" "radical S-adenosyl methionine domain containing 2 [Source:MGI Symbol;Acc:MGI:1929628]" 5.49389251248613 5.66847201272076 5.62994347838595 5.34904168041577 5.59742803285266 6.02156057445675 5.84808810007492 5.89035132314581 6.15518221917753 5.92461217493497 0.410869686251725 5.75714794621534 5.51155361428812 0.000232032903145885 0.0173177573109833 0.23057638458698…
ENSMUSG00000106375 NA "Gm43361" "predicted gene 43361 [Source:MGI Symbol;Acc:MGI:5663498]" 1.15581308473161 1.11387284086513 0.867803240074357 1.09311036823255 0.883835810593178 1.30622303609042 1.32250029463978 1.50510985949108 1.34645295421363 1.53701915062574 0.409882084530452 1.19651037371406 5.16173927128665 0.000386277610130065 0.0220600484554441 0.416121963168626,,,,
ENSMUSG00000052512 78286 "Nav2" "neuron navigator 2 [Source:MGI Symbol;Acc:MGI:2183691]" 5.24341737362846 5.19892373277513 5.01601642358137 5.38196229260332 5.10309740341479 5.54044655603257 5.58229272467154 5.75747102851749 5.35397753758029 5.68086764010733 0.398155733519411 5.38492803569825 4.59141378682932 0.000920561118962869 0.0338385803410708 -1.19884152856662,,,,
ENSMUSG00000090582 NA "Gm17024" "predicted gene 17024 [Source:MGI Symbol;Acc:MGI:4937851]" 3.71721318684019 3.43887688510434 3.70114358305729 3.40478708631756 3.47473561670294 3.67442050952276 3.959929686994 3.69286988494479 4.00878604173388 3.93679429177032 0.391803024564715 3.69800940155997 4.96551927314378 0.000518063580244482 0.025914201641591 -0.342974613883823,,,,
ENSMUSG00000045932 15958 "Ifit2" "interferon-induced protein with tetratricopeptide repeats 2 [Source:MGI Symbol;Acc:MGI:99449]" 4.21831544643333 4.59576461964401 4.58087312026095 4.5656218991674 4.63686900532942 5.22750708708918 4.9199613695175 4.94032827183045 4.95890597544725 4.87811170309159 0.387740572097991 4.75080575927985 5.98362545395196 0.000119864385667016 0.0116607380980615 1.01334243…
ENSMUSG00000091623 NA "Gm17092" "predicted gene 17092 [Source:MGI Symbol;Acc:MGI:4937919]" 0.405926193349718 0.454954021026077 0.245538814847246 0.549862655178292 0.296571307963913 0.807764485430082 0.736477693955181 0.862042528375302 0.620859115884432 0.884853920732172 0.375670922415059 0.560679243766264 4.23358326602588 0.00162489280179668 0.0445750495001781 -0.89734303964243,,,,
ENSMUSG00000093772 NA "4931403E22Rik" "RIKEN cDNA 4931403E22 gene [Source:MGI Symbol;Acc:MGI:1918192]" 0.738983910058949 0.711886590127729 0.810520070103287 0.702010765958981 0.729909668705345 1.13882713185259 1.12082530409098 0.992875979239174 1.13670540818559 1.10127499866533 0.375459297370052 0.89799353820707 6.75214856539819 4.36076049434905e-05 0.0073832077112853 2.50243139479459,,,,
ENSMUSG00000035835 216152 "Plppr3" "phospholipid phosphatase related 3 [Source:MGI Symbol;Acc:MGI:2388640]" 2.23956264908466 2.29310286159506 2.0299499380928 2.19968476721663 2.22865446154297 2.57280618202241 2.49052612078375 2.69192989629321 2.59189924527802 2.55612245326159 0.370032260221346 2.38209477527359 6.5918290480887 5.35085778954275e-05 0.00820426086731413 2.23687622139122,,,,
ENSMUSG00000097296 NA "Gm26532" "predicted gene," 26532 [Source:MGI Symbol;Acc:MGI:5477026]""	5.4334379332299	5.07617403539041	5.39636251194234	5.17826943728701	5.25897102456149	5.40710355369864	5.7629459758307	5.45670805915839	5.69514331795572	5.60980466072821	0.366961818584639	5.42660231535342	4.53874910334024	0.000999747250195663	0.0349070166120298	-1.28869848874196",,,
ENSMUSG00000038560 83395 "Sp6" "trans-acting transcription factor 6 [Source:MGI Symbol;Acc:MGI:1932575]" 0.811483465780788 0.754055802436489 0.786954405265602 0.951831991946657 0.883835810593178 1.27963802323144 1.29455290253167 1.26730596482642 1.10061111681398 1.17473642884959 0.364771061328017 1.01162077054478 5.37088146715992 0.00028421889380359 0.0191648404774834 0.73158078314907,,,,
ENSMUSG00000095115 319622 "Itpripl2" "inositol 1,4,"5-triphosphate receptor interacting protein-like 2 [Source:MGI Symbol;Acc:MGI:2442416]""	7.36680156571224	7.25331401876624	7.37375963190135	7.22790811233478	7.11769251206844	7.53998939918793	7.65965711321284	7.53381521167299	7.69668680135395	7.79306467285329	0.360035776694368	7.4560508029112	5.76177935584432	0.000162863494211521	0.0140082466423641	0.641392108807894",,
ENSMUSG00000034686 432763 "Prr7" "proline rich 7 (synaptic) [Source:MGI Symbol;Acc:MGI:3487246]" 1.58603701440888 1.66739288239794 1.4881106042203 1.35018099880042 1.48295761796468 1.79338911238813 1.68738472837741 1.87672286619523 2.00675639713252 1.88223699275238 0.357706297780957 1.67013964309149 4.34402503322578 0.001360971380612 0.0411971293882249 -0.915076258136649,,,,
ENSMUSG00000035692 100038882 "Isg15" "ISG15 ubiquitin-like modifier [Source:MGI Symbol;Acc:MGI:1855694]" 4.09666030658102 4.11723682451708 4.18073066668078 3.9569997934223 4.08225262982045 4.42202276198123 4.39646572293379 4.33269575114291 4.55985697243176 4.4372963567101 0.35736934181692 4.25622461505464 6.89568745292849 3.64070332344926e-05 0.00718362854164027 2.34056014433653,,,,
ENSMUSG00000110932 NA "Gm48640" "predicted gene," 48640 [Source:MGI Symbol;Acc:MGI:6098247]""	1.86684827648193	1.91050030344203	1.88764178035623	1.93200508106322	1.88613414521772	2.29606207672247	2.24103516450949	2.27840485269265	2.23478742199542	2.27636631010444	0.357170606289903	2.07192698880294	10.2519595087916	9.97328805837801e-07	0.0017585400168935	6.17040723651182",,,
ENSMUSG00000034459 15957 "Ifit1" "interferon-induced protein with tetratricopeptide repeats 1 [Source:MGI Symbol;Acc:MGI:99450]" 6.05674505084614 6.07092063437058 6.07969726229001 6.0627890591209 6.07465608260784 6.4179860133711 6.39977324403834 6.39730725242332 6.4188020298408 6.40185792763186 0.336638903531149 6.23754850462834 20.8000851803372 9.5265984552976e-10 1.34382197810428e-05 13.0718547…
ENSMUSG00000054488 NA "Gm9946" "predicted gene 9946 [Source:MGI Symbol;Acc:MGI:3643134]" 4.56875529794935 4.49885902615965 4.46035120452966 4.70223149347907 4.47036951586903 4.85685131230463 4.91904642326531 4.96444728789584 4.68701002971395 4.95397322518386 0.336467774157767 4.7067259493191 5.05439922082964 0.000453253746653769 0.0245702306167406 -0.381773579717144,,,,
ENSMUSG00000108934 NA "Gm44732" "predicted gene 44732 [Source:MGI Symbol;Acc:MGI:5753308]" 2.43580464777815 2.46162704405637 2.22231696450393 2.29317811332416 2.24109638532333 2.55074092594596 2.50766869482825 2.72994659215589 2.68827761084738 2.72866279681478 0.335253904978987 2.4790959929161 5.05644590302613 0.000451867009923785 0.0245702306167406 0.0403960910768353,,,,
ENSMUSG00000028701 68075 "Lurap1" "leucine rich adaptor protein 1 [Source:MGI Symbol;Acc:MGI:1915325]" 5.37183805569033 5.69487203176146 5.49873612451446 5.43571632870703 5.50398432775587 5.95696383650624 5.63923611341621 5.84992328659658 5.91545108133542 5.84386770978373 0.312998923196509 5.67030995183209 4.56736696666701 0.000955862084330146 0.0341658949449102 -1.25572521714866,,,,
ENSMUSG00000079470 195434 "Utp14b" "UTP14B small subunit processome component [Source:MGI Symbol;Acc:MGI:2445092]" 4.87183735949123 4.90192650334676 5.00584511073469 4.88778834624639 4.8609906018333 5.24650680962877 5.21095419122217 5.10488242991946 5.23657818521924 5.25675901683748 0.304332312954632 5.05726327301101 8.2566280368668 7.40718751828197e-06 0.00363858448015537 3.91855483668031,,,,
ENSMUSG00000099843 NA "Gm7160" "predicted gene 7160 [Source:MGI Symbol;Acc:MGI:3646078]" 1.15581308473161 1.26247855430251 1.31767690810495 1.27667533360858 1.26633328569602 1.67598241885408 1.57105366973335 1.52686882724293 1.56970116653009 1.56916029763419 0.301199917545403 1.40485908597562 6.77770137079219 4.22209911680571e-05 0.0073832077112853 2.55636713507636,,,,
ENSMUSG00000062488 667370 "Ifit3b" "interferon-induced protein with tetratricopeptide repeats 3B [Source:MGI Symbol;Acc:MGI:3698419]" 2.95104128324875 3.06744246142114 2.91658865805347 3.08772941000009 3.1098382585817 3.44244598717547 3.32685113712043 3.47512547019303 3.31201038608453 3.28645945545399 0.298763227668198 3.19338980489069 5.94812498644988 0.000125833859535067 0.0119933271797409 1.22…
ENSMUSG00000026826 18227 "Nr4a2" "nuclear receptor subfamily 4, group A," member 2 [Source:MGI Symbol;Acc:MGI:1352456]""	7.28482153965205	7.26657551700039	7.14568010564266	7.10806300268705	7.13529651390289	7.38727710171783	7.40985339130511	7.53627573415542	7.57768874655847	7.54561606236591	0.29792059011294	7.33947950480271	5.99405860770886	0.000118168343535344	0.0115755739854831	0.973496189666163",,
ENSMUSG00000102060 NA "1700061E17Rik" "RIKEN cDNA 1700061E17 gene [Source:MGI Symbol;Acc:MGI:3642196]" 2.62872620556802 2.61059710802471 2.5508685634026 2.73862111406432 2.67075513812649 2.97196652896522 2.97727763261173 3.0434618343977 2.84920440131634 2.92417209965225 0.295353210074047 2.79106662099441 6.02139115796837 0.000113845996698485 0.0112431914359533 1.40066625638107,,,,
ENSMUSG00000030494 52428 "Rhpn2" "rhophilin," Rho GTPase binding protein 2 [Source:MGI Symbol;Acc:MGI:1289234]""	5.9653625267787	6.16264695443532	6.05462990458172	6.01313765694568	6.14188659365133	6.46298555895275	6.27338674685892	6.38718201989218	6.43278110400012	6.29660532110681	0.290337885184657	6.21854957073385	6.10333782381024	0.000101873468291188	0.0104132401718514	1.09402751857242",,,
ENSMUSG00000015396 12522 "Cd83" "CD83 antigen [Source:MGI Symbol;Acc:MGI:1328316]" 5.01303356930567 4.94086033705006 4.90203991880633 4.76980506166138 4.94552762824784 5.07159030532311 5.14714013463545 5.19201142963314 5.31971710658064 5.1469596967799 0.288560848158778 5.04371486143395 5.60976718862901 0.000201724146775592 0.0164438874465599 0.427104262039486,,,,
ENSMUSG00000074896 15959 "Ifit3" "interferon-induced protein with tetratricopeptide repeats 3 [Source:MGI Symbol;Acc:MGI:1101055]" 4.52630497698749 4.56104971342733 4.58770875575059 4.63291550972224 4.68000315068909 4.97754675487811 4.93904240870375 4.92197065298576 4.87858761752275 4.82443410997237 0.288387595889749 4.75154368365825 8.07452757995818 9.05945906490778e-06 0.00399352279904966 3.737…
ENSMUSG00000021133 217684 "Susd6" "sushi domain containing 6 [Source:MGI Symbol;Acc:MGI:2444661]" 7.22054301630332 7.30483145909086 7.3375932030999 7.15139368841074 7.25323739262169 7.5690953607876 7.48395729426961 7.45135577864864 7.64351918731474 7.5404865944607 0.28236025255085 7.39537528056777 6.41891473565361 6.69668453164216e-05 0.00908302230801388 1.57709465258377,,,,
ENSMUSG00000057802 NA "Gm10030" "predicted gene 10030 [Source:MGI Symbol;Acc:MGI:3641798]" 4.83969553204989 4.76642553265622 4.80565642902994 4.83709673785443 4.88497427975882 5.09655541017727 5.15842609297591 5.13116377655366 5.10232217074804 5.0473891623896 0.282140694023511 4.9657533663187 9.22757225596146 2.67316775941236e-06 0.00252150176673952 5.00064093364753,,,,
ENSMUSG00000061848 NA "Gm5805" "predicted gene 5805 [Source:MGI Symbol;Acc:MGI:3644633]" 2.69729565069137 2.54004394108633 2.36442801040611 2.44229277555881 2.45059150752841 2.49405456519616 2.67526092697612 2.847006922865 2.78621350401506 2.77073172611771 0.279376999633195 2.60053458049639 4.77441426392433 0.00069317446522958 0.0290635777539354 -0.423153375014373,,,,
ENSMUSG00000046562 106840 "Unc119b" "unc-119 lipid binding chaperone B [Source:MGI Symbol;Acc:MGI:2147162]" 6.06696177601436 6.31523229109722 6.23144445579615 6.04748042634498 6.21198145407069 6.56213874277684 6.32143926953977 6.4124848582768 6.59291412798891 6.43213292127829 0.276775860150552 6.31894412577254 4.29088871086611 0.00148181858698492 0.0424848231463603 -1.72327693097399,,,,
ENSMUSG00000031642 59009 "Sh3rf1" "SH3 domain containing ring finger 1 [Source:MGI Symbol;Acc:MGI:1913066]" 5.87098194201628 5.74256116933565 5.7348929038981 5.85076609083547 5.78011134300421 5.97985154305423 6.10620240343608 6.12273005853118 6.00380695306969 6.07788540453651 0.27589424733739 5.92635360851927 7.53542394402839 1.67846425589142e-05 0.005264195265318 3.00646700219002,,,,
ENSMUSG00000061353 20315 "Cxcl12" "chemokine (C-X-C motif) ligand 12 [Source:MGI Symbol;Acc:MGI:103556]" 11.4207779118985 11.5442721047168 11.3027651755397 11.5077369011317 11.3975755974631 11.711972808689 11.5847158354071 11.8243421537863 11.6237172039605 11.7378476928336 0.271369837440869 11.565559855572 4.8015684727856 0.000664868778350734 0.0282811711885059 -0.492493855319251,,,,
ENSMUSG00000113014 NA "Selenok-ps8" "selenoprotein K," pseudogene 8 [Source:MGI Symbol;Acc:MGI:5295670]""	2.22636400905977	2.0692346599145	2.08412942827802	1.94562073684481	2.13308968846273	2.17145788109595	2.31801735984264	2.31638223419094	2.44849738743361	2.25958137950843	0.264867775998507	2.18891805483318	4.52231438300828	0.00102590770205641	0.0351248884592419	-0.739190546987153",,,
ENSMUSG00000027236 78655 "Eif3j1" "eukaryotic translation initiation factor 3," subunit J1 [Source:MGI Symbol;Acc:MGI:1925905]""	1.21045980651706	1.17205670846072	1.07658380879716	1.08082353249461	0.999666856361588	1.25255390814711	1.25449408574376	1.36717815515465	1.36178278647725	1.43107390174873	0.262390594098874	1.20423621505052	4.29298751054329	0.0014768370812975	0.0424282359853006	-0.903583493936898",,,
ENSMUSG00000052837 16477 "Junb" "jun B proto-oncogene [Source:MGI Symbol;Acc:MGI:96647]" 10.087687889056 10.0628688736998 9.88749023394006 9.86220313524544 10.0014201083509 10.1410879552104 10.1717849391122 10.3481177197796 10.3774922276602 10.2381239033235 0.256033717373636 10.1177934878395 4.11661640441526 0.00196388259377428 0.0478880596019167 -1.7396158094152,,,,
ENSMUSG00000072594 NA "Gm16439" "predicted pseudogene 16439 [Source:MGI Symbol;Acc:MGI:3647611]" 2.58802892933981 2.46162704405637 2.46808602978474 2.54872126920671 2.56980960487001 2.71847936681134 2.82344052394944 2.82668342887101 2.74977665614471 2.72459150532306 0.255510406113813 2.64184318260258 6.30759490497747 7.7531669087114e-05 0.0096242266722455 1.81966963236402,,,,
ENSMUSG00000103088 93703 "Pcdhgb6" "protocadherin gamma subfamily B," 6 [Source:MGI Symbol;Acc:MGI:1935197]""	3.29872310930717	3.15003724072877	3.18799469463566	3.32368964327782	3.18903463284141	3.39987992164093	3.5370469301038	3.51195843661992	3.36368681715166	3.50871049421934	0.254532765117318	3.34333257801202	5.17174822221483	0.000380593105037076	0.0219128422026653	0.0481729330305196",,,
ENSMUSG00000102742 93723 "Pcdhga11" "protocadherin gamma subfamily A," 11 [Source:MGI Symbol;Acc:MGI:1935228]""	2.48096059880068	2.45737936579171	2.6124959962065	2.4253861122792	2.57374991520448	2.79556022936723	2.80572927724386	2.65288424074672	2.84739045137679	2.69368499407258	0.253163129237751	2.62838078225776	4.65996874773053	0.00082728533621191	0.0315396944665005	-0.610237397193468",,,
ENSMUSG00000089791 NA "Gm3555" "predicted pseudogene 3555 [Source:MGI Symbol;Acc:MGI:3781732]" 1.64674237915236 1.70370848323255 1.64707993533622 1.51449999298198 1.63777597283826 1.86666715135647 1.791036302803 1.85395026503861 1.99041149770675 1.86384518502124 0.25277351649221 1.74022770069405 4.38601681542736 0.00127282756376411 0.0394643564421063 -0.863212248929228,,,,
ENSMUSG00000027684 14013 "Mecom" "MDS1 and EVI1 complex locus [Source:MGI Symbol;Acc:MGI:95457]" 7.66646941891339 7.81423211947959 7.77845779465569 7.74970187426003 7.68143455708705 8.04855404094305 7.90286386104806 7.94286806037909 7.97650022369886 8.03967696990933 0.25244859021024 7.85991246256665 6.47568145795269 6.21852784490374e-05 0.00871405314096964 1.68379057042886,,,,
ENSMUSG00000090860 NA "Gm17134" "predicted gene 17134 [Source:MGI Symbol;Acc:MGI:4937961]" 1.66642283788441 1.63390841320435 1.45858293028014 1.55058759613139 1.5201878245464 1.73587975752792 1.74221183524229 1.80135833461575 1.83432368412608 1.85269649561239 0.251389644332554 1.66768352796388 4.98553297866761 0.000502655658561561 0.0254138377049082 0.0836358702881501,,,,
ENSMUSG00000109326 NA "Gm9165" "predicted gene 9165 [Source:MGI Symbol;Acc:MGI:3647914]" 1.99689840055646 2.10497487178955 2.14100238611766 2.08440576092718 2.00470977142255 2.39845216889142 2.28714842002666 2.2568661729936 2.31835410838011 2.39126220195208 0.251004774393099 2.19009788709034 5.61610347305091 0.000199919940918894 0.0163957598058251 0.925294050860131,,,,
ENSMUSG00000046743 329628 "Fat4" "FAT atypical cadherin 4 [Source:MGI Symbol;Acc:MGI:3045256]" 7.35244554760293 7.5762480523477 7.53230490436891 7.563494372448 7.47156275853446 7.86626734561758 7.6577386917096 7.70651838162798 7.67377464552074 7.76725912347389 0.250445119798609 7.61656804484561 4.63500226511238 0.000860040903775887 0.032524764044672 -1.09932802082375,,,,
ENSMUSG00000016239 74365 "Lonrf3" "LON peptidase N-terminal domain and ring finger 3 [Source:MGI Symbol;Acc:MGI:1921615]" 2.01236034080955 2.09133321564935 2.01987672879115 1.87977037088652 1.97819838725481 2.21419960514351 2.12839035907865 2.20831782575921 2.34688045325438 2.2511151104811 0.244865291820256 2.10422698454551 4.16561210438612 0.00181363689138696 0.0464304210343095 -1.29949180999025…
ENSMUSG00000030064 232288 "Frmd4b" "FERM domain containing 4B [Source:MGI Symbol;Acc:MGI:2141794]" 7.61580851896758 7.7704968271663 7.63259742506219 7.58940723816534 7.64174970234029 7.91916573466792 7.76193527152689 7.90736514882311 7.95455038455959 7.89779241666736 0.244246449800517 7.76891274687008 5.84653642765327 0.000144747951239093 0.0126820782619791 0.785335778986836,,,,
ENSMUSG00000050628 319370 "Ubald2" "UBA-like domain containing 2 [Source:MGI Symbol;Acc:MGI:1914635]" 2.68769729948492 2.97240749448202 2.78597563955633 2.82954903591287 2.87456073571638 3.25045882754622 2.984292793479 3.17789393482734 3.14337276902339 3.09000517484211 0.241485622406028 2.97479028474876 4.33993682725451 0.00136988987305661 0.0412898857891805 -1.20098505162329,,,,
ENSMUSG00000001995 244668 "Sipa1l2" "signal-induced proliferation-associated 1 like 2 [Source:MGI Symbol;Acc:MGI:2676970]" 7.76930366756749 7.77503717102478 7.70442499542014 7.75557157905696 7.66876858568186 7.9426560954753 7.93546578969501 8.01151644865728 7.96206133776197 8.04534959218989 0.240873282546557 7.85685167753705 7.91470143742509 1.08413923499844e-05 0.00424801890246889 3.529409874689…
ENSMUSG00000050900 NA "Gm7327" "predicted gene 7327 [Source:MGI Symbol;Acc:MGI:3646274]" 3.15287700728491 3.03645455032032 3.21031257071211 3.08926364154966 3.01304034673547 3.25728755928853 3.36093909656476 3.18703341834255 3.32249481509133 3.39162605185699 0.240315807254595 3.19799590228138 4.75476170080369 0.000714455919011177 0.0293094204852249 -0.57595117282261,,,,
ENSMUSG00000037664 12577 "Cdkn1c" "cyclin-dependent kinase inhibitor 1C (P57) [Source:MGI Symbol;Acc:MGI:104564]" 6.0256534566777 6.05589840591995 5.94710834363809 5.86247737078073 5.97240266507727 6.14635854573562 6.11361923896594 6.22831753463253 6.31302368774451 6.20240668166843 0.236830402842012 6.08616733615102 5.18693663639324 0.00037213653290058 0.021684150947009 -0.275011242118165,,,,
ENSMUSG00000007659 12048 "Bcl2l1" "BCL2-like 1 [Source:MGI Symbol;Acc:MGI:88139]" 8.6893744908052 8.70100407916885 8.59187713425547 8.47567886661606 8.70123313169472 8.82020669152278 8.8076807919333 8.92131992177142 9.03058553513812 8.80950351053012 0.236093813878954 8.75475838031592 4.26663877684591 0.00154067522811798 0.0434655295356645 -1.61615785290043,,,,
ENSMUSG00000053830 NA "Gm9923" "predicted pseudogene 9923 [Source:MGI Symbol;Acc:MGI:3704365]" 1.06975429423735 0.917588999563401 1.01705953307136 1.03697634857818 1.04578624512121 1.19681085657964 1.31695395945552 1.23241741115702 1.21194312329738 1.19253184008783 0.234760182152415 1.10622313805563 4.23345098602577 0.00162523937978723 0.0445750495001781 -0.979636623335541,,,,
ENSMUSG00000112140 NA "Gm5780" "predicted gene 5780 [Source:MGI Symbol;Acc:MGI:3645288]" 1.15581308473161 1.17723161671393 1.18873548406016 1.18781042792845 1.08496566421347 1.407919264889 1.3553378564129 1.35911451917064 1.36178278647725 1.45584464492023 0.234632649656211 1.257638653886 4.66565685939342 0.000820008957164545 0.0315330960990783 -0.33309239681358,,,,
ENSMUSG00000037876 108829 "Jmjd1c" "jumonji domain containing 1C [Source:MGI Symbol;Acc:MGI:1918614]" 8.03811837619904 8.15180887844796 8.0430715182469 7.94811974888026 7.93503951229549 8.24578135607534 8.12666362808207 8.24371209853634 8.34235907755052 8.34803639890498 0.234167451477326 8.14213649229164 4.73048631343215 0.000741703684457128 0.0298096824909728 -0.905917980275873,,,,
ENSMUSG00000062232 76089 "Rapgef2" "Rap guanine nucleotide exchange factor (GEF) 2 [Source:MGI Symbol;Acc:MGI:2659071]" 8.07907632489463 8.06216820861264 8.00623564071555 8.06642000409412 7.96464787552821 8.22937899303401 8.24560940896798 8.30710608921285 8.24720047298044 8.34667115905219 0.23263594762985 8.15531821337242 7.27304681615627 2.29251260714556e-05 0.00611570134618303 2.75797083392657,…
ENSMUSG00000038412 56295 "Higd1a" "HIG1 domain family," member 1A [Source:MGI Symbol;Acc:MGI:1930666]""	4.18799903778086	3.98331571088312	4.08373122688283	4.17857118943434	4.09258827487257	4.22710499266866	4.42316958636619	4.34090798614041	4.23721333551807	4.33084592706405	0.232534422651686	4.20648750915626	4.73949640756598	0.00073146401091489	0.0295987886654331	-0.801098779931538",,,
ENSMUSG00000003032 16600 "Klf4" "Kruppel-like factor 4 (gut) [Source:MGI Symbol;Acc:MGI:1342287]" 10.5774773165136 10.5722561178058 10.4019977708354 10.4571897557302 10.4189744158022 10.634301843897 10.6437678545841 10.8174641262897 10.7698427726135 10.8013861568797 0.231834727964525 10.6094415423054 4.31588780515314 0.00142361432543087 0.0419238072537117 -1.36166731254968,,,,
ENSMUSG00000033730 13655 "Egr3" "early growth response 3 [Source:MGI Symbol;Acc:MGI:1306780]" 6.72916427107645 6.76321785062628 6.64999387316589 6.62016836848281 6.63771317500889 6.85499197521458 6.81936935073431 6.93859725916218 6.97285637487359 6.94982117539217 0.229900676869973 6.79324693748146 5.91427934784649 0.000131822811934337 0.0123788030828487 0.833129915713007,,,,
ENSMUSG00000038855 320404 "Itpkb" "inositol 1,4,"5-trisphosphate 3-kinase B [Source:MGI Symbol;Acc:MGI:109235]""	8.9326397751375	9.07982042287901	8.98335644227483	8.97816802252781	8.9338837532253	9.24591346032277	9.09788034904448	9.20094896251922	9.21034402624069	9.24896833874783	0.229821270282336	9.09112282585706	6.11756413003461	9.99363728307361e-05	0.0104116724239608	1.27856501769852",,
ENSMUSG00000026646 64707 "Suv39h2" "suppressor of variegation 3-9 2 [Source:MGI Symbol;Acc:MGI:1890396]" 1.00939064868224 0.942116159199517 0.996659547945346 0.951831991946657 0.890169673174317 1.13882713185259 1.15852572585238 1.1032013044676 1.1602761512926 1.2159226691314 0.225811811541059 1.03829275317498 4.38603666839067 0.00127278734361932 0.0394643564421063 -0.728558922649493,,,,
ENSMUSG00000108912 NA "E230020D15Rik" "RIKEN cDNA E230020D15 gene [Source:MGI Symbol;Acc:MGI:2442650]" 2.43580464777815 2.44670513076598 2.2441140992092 2.32478062058429 2.39600157342535 2.51699707279035 2.51010109021452 2.70789210583715 2.64089309072005 2.56069723748334 0.225597659256187 2.47156350084037 4.21263985668218 0.00168074483371014 0.0448999366826462 -1.30251177929879,,,,
ENSMUSG00000020905 216835 "Usp43" "ubiquitin specific peptidase 43 [Source:MGI Symbol;Acc:MGI:2444541]" 4.22164494569972 4.18431164546856 4.04451992124832 4.2281571792346 4.04583801789696 4.27835837275984 4.31534156414373 4.45784789987972 4.26737291454983 4.45522044043249 0.223973590351559 4.24786153560741 4.05444063185604 0.00217356464632231 0.0497967336211974 -1.94150060384928,,,,
ENSMUSG00000055652 207952 "Klhl25" "kelch-like 25 [Source:MGI Symbol;Acc:MGI:2668031]" 4.23817814926674 4.37315372834095 4.44819576867932 4.244084663814 4.33356729627444 4.64668430012558 4.51383206507344 4.43501416204859 4.65106701924617 4.55832593733833 0.219485290488688 4.44246354671621 4.33270634400733 0.00138581432217283 0.0416192846849602 -1.50902750247214,,,,
ENSMUSG00000049091 20768 "Sephs2" "selenophosphate synthetase 2 [Source:MGI Symbol;Acc:MGI:108388]" 3.83493604064617 3.68669890306144 3.78828719831843 3.7649352985792 3.72997411350338 3.87421062767008 4.01406054648079 3.92362162314006 3.95083315649535 3.9826882551666 0.218564516804808 3.85239916656175 6.56341897969567 5.55031835938233e-05 0.00824134639762602 1.96355520391253,,,,
ENSMUSG00000075389 NA "2810410L24Rik" "RIKEN cDNA 2810410L24 gene [Source:MGI Symbol;Acc:MGI:1923627]" 2.60852106740817 2.65578581233484 2.76200224643161 2.7638187118501 2.81088590698162 3.08375484052187 3.0307733315829 2.93643324794906 2.93711146807414 2.88092674652411 0.217230671613669 2.841707752164 4.51944302271667 0.00103055200441864 0.0351984662816689 -0.880322779371517,,,,
ENSMUSG00000026238 19231 "Ptma" "prothymosin alpha [Source:MGI Symbol;Acc:MGI:97803]" 6.3005743203768 6.06848578966541 6.26167917883491 6.18692278546694 6.25601988102311 6.33246299990862 6.55212690627076 6.37823260038953 6.46078433243019 6.38422225388794 0.216198098040839 6.31767467992173 4.21227707263068 0.00168172989833125 0.0448999366826462 -1.85534276801558,,,,
ENSMUSG00000024921 67155 "Smarca2" "SWI/SNF related, matrix associated, actin dependent regulator of chromatin, subfamily a," member 2 [Source:MGI Symbol;Acc:MGI:99603]""	8.68711823628307	8.89739414265039	8.77277781277543	8.78548907164249	8.7725531486466	9.06448649154082	8.85930094174789	8.99113986028609	8.98261176114925	8.99075671717103	0.215786207265973	8.88028241044837	4.66690000183653	0.000818427736950667	0.0315330960990783	-0.945702482672819"
ENSMUSG00000083305 NA "Gm13315" "predicted gene 13315 [Source:MGI Symbol;Acc:MGI:3651096]" 1.43359089946664 1.21294536897613 1.19769951689662 1.23846863741873 1.23183807074228 1.25255390814711 1.45465088704053 1.48301768749566 1.44570312855519 1.44598732563996 0.214694008099237 1.32456283413829 4.248346668924 0.00158669620779425 0.0442330764963352 -0.997925627391062,,,,
ENSMUSG00000022528 15205 "Hes1" "hes family bHLH transcription factor 1 [Source:MGI Symbol;Acc:MGI:104853]" 6.56389638754128 6.72871807889183 6.66279543819493 6.55726065503723 6.69762156907458 6.92742258064916 6.76681392397366 6.83829333767794 6.94577322879236 6.80140691589335 0.210788714976076 6.74864733380924 4.61199964220316 0.000891435962050378 0.0331783527194792 -1.18187640189205,,,,
ENSMUSG00000038518 16468 "Jarid2" "jumonji," AT rich interactive domain 2 [Source:MGI Symbol;Acc:MGI:104813]""	5.58460700585816	5.40815845935886	5.4969216663865	5.55931529118045	5.53841614896304	5.64307966452164	5.81034530444264	5.7381700293434	5.67380667288982	5.6944615066112	0.209308037162741	5.61395310621907	5.24536362571642	0.000341425761662286	0.0208491419654035	-0.171928523333583",,,
ENSMUSG00000034612 58250 "Chst11" "carbohydrate sulfotransferase 11 [Source:MGI Symbol;Acc:MGI:1927166]" 6.81928030238835 6.70080366423915 6.84303579775161 6.76746967548958 6.72467581033616 6.93063003358736 7.0428713451539 6.90575839652086 6.99114692296541 7.02953948070147 0.205755317125523 6.87519769987638 5.5118033857971 0.00023194991784881 0.0173177573109833 0.239072464778901,,,,
ENSMUSG00000002504 65962 "Slc9a3r2" "solute carrier family 9 (sodium/hydrogen exchanger)," member 3 regulator 2 [Source:MGI Symbol;Acc:MGI:1890662]""	9.64365755264686	9.83018327262818	9.76487284512056	9.72497137963383	9.77578674677652	10.0234062005328	9.84512195243623	9.91584556327139	9.96078381488261	9.90425883316219	0.203254809623147	9.83884750254661	4.51767942779605	0.00103341554855599	0.0352110138355815	-1.10027769458563",,,
ENSMUSG00000039361 233489 "Picalm" "phosphatidylinositol binding clathrin assembly protein [Source:MGI Symbol;Acc:MGI:2385902]" 9.43477380963023 9.57640320305757 9.43232988090447 9.39850173861481 9.55556021735507 9.71160977354999 9.57037332608405 9.71892209700273 9.75633379174053 9.59355943421145 0.203214075309617 9.57478703845019 4.28010663502852 0.00150769006895301 0.0430435546928887 -1.5173377…
ENSMUSG00000016520 140887 "Lnx2" "ligand of numb-protein X 2 [Source:MGI Symbol;Acc:MGI:2155959]" 7.04607656938542 7.06191848386521 7.00834221799754 7.15432826345752 7.12207164896724 7.3089236813494 7.28917410690777 7.34832298662416 7.19808603506998 7.23410225240766 0.202726631291411 7.17687244675882 5.5134306799211 0.000231410033754956 0.0173177573109833 0.255037936832352,,,,
ENSMUSG00000040624 213783 "Plekhg1" "pleckstrin homology domain containing," family G (with RhoGef domain) member 1 [Source:MGI Symbol;Acc:MGI:2676551]""	6.8378409865571	6.854980434203	6.86042761950568	6.85214063111445	6.74480250626273	7.02468131554644	7.00521597397898	7.00389310281022	7.01497711156564	7.11784705571182	0.201598333854031	6.93136978159572	6.53362263020468	5.76814395463963e-05	0.00847556652334861	1.71304196778072",,,
ENSMUSG00000071042 240168 "Rasgrp3" "RAS," guanyl releasing protein 3 [Source:MGI Symbol;Acc:MGI:3028579]""	8.4167131356967	8.4537498447621	8.49640514644135	8.52515433438189	8.45819368796602	8.71283433743518	8.67384191793734	8.63743965417535	8.60717113935685	8.67626328093256	0.20116859579913	8.56567663010703	6.78815793798752	4.1667339621661e-05	0.0073832077112853	2.15754456075533",,,
ENSMUSG00000029174 57915 "Tbc1d1" "TBC1 domain family," member 1 [Source:MGI Symbol;Acc:MGI:1889508]""	6.46482005317587	6.57215869903605	6.58037425102354	6.51764312702615	6.52546996210737	6.80051754306793	6.69487026135392	6.69028120404613	6.75963534660859	6.74662324966759	0.200777294820045	6.63485780662606	6.75607670880702	4.33912904587485e-05	0.0073832077112853	2.00477365875025",,,
ENSMUSG00000070327 672511 "Rnf213" "ring finger protein 213 [Source:MGI Symbol;Acc:MGI:1289196]" 8.09822195761244 8.30275069399975 8.23080804351891 8.24095807729415 8.18885264886369 8.49469899928727 8.29907086630163 8.37678288849185 8.36915555636121 8.41829040975723 0.200156509102419 8.30183897348135 4.2762107792614 0.00151715464263204 0.0430603287504377 -1.64004430836406,,,,
ENSMUSG00000048285 319710 "Frmd6" "FERM domain containing 6 [Source:MGI Symbol;Acc:MGI:2442579]" 4.92386521944114 4.71175135428385 4.85110637322806 4.80337590592922 4.70581658817815 4.81812006578481 5.03717478577496 4.9054543273836 4.96058507358918 5.05267642236424 0.199810640162674 4.8757006328167 4.06587518741506 0.0021333104554594 0.0495181119368413 -2.02415593699363,,,,
ENSMUSG00000019866 11630 "Crybg1" "crystallin beta-gamma domain containing 1 [Source:MGI Symbol;Acc:MGI:109544]" 5.86460682119657 5.90089325422458 5.83344184405033 5.73179535628321 5.81402756734622 5.9850030418519 5.94520842116312 6.01843241349868 6.12161815937455 6.03722470773222 0.199337242063133 5.92460046994967 4.96154335551988 0.000521183850602527 0.0259322913573361 -0.627860423132719,,,,
ENSMUSG00000032035 23871 "Ets1" "E26 avian leukemia oncogene 1," 5' domain [Source:MGI Symbol;Acc:MGI:95455]""	9.32306316948934	9.35286092587567	9.29099545423366	9.2433321421781	9.15238314431532	9.4294266154548	9.39886457421733	9.46614698078744	9.51929630322102	9.59912950967854	0.197267278794451	9.37749283183926	4.27776799473971	0.00151336407372122	0.0430435546928887	-1.53988380595896",,,
ENSMUSG00000038496 80721 "Slc19a3" "solute carrier family 19," member 3 [Source:MGI Symbol;Acc:MGI:1931307]""	7.84222587752587	7.88655713015544	7.79396485992154	7.8586303484156	7.98189389433526	8.08906774801065	8.04283894677029	8.13825651656447	8.08184068266501	7.94547038750142	0.19701693887908	7.96592296396905	4.70866281217678	0.000767140002926758	0.030375099443935	-0.954876200096201",,,
ENSMUSG00000041161 73162 "Otud3" "OTU domain containing 3 [Source:MGI Symbol;Acc:MGI:1920412]" 3.07402437028483 3.03360418147382 3.16074936983617 3.03297678737344 3.1098382585817 3.28428377877779 3.31019834050108 3.18930927111904 3.32770859496319 3.24157832587163 0.196397184258338 3.17222233975513 4.95545314838433 0.000526002186809306 0.0259546206493315 -0.25360318143052,,,,
ENSMUSG00000029478 20602 "Ncor2" "nuclear receptor co-repressor 2 [Source:MGI Symbol;Acc:MGI:1337080]" 7.70444673198983 7.88260254591699 7.78711402261862 7.77351597464518 7.70688628203004 8.01343914269604 7.83536290855265 7.93788564878823 7.95576108197518 8.01603223294646 0.18997494277789 7.86114159275493 4.38378615549506 0.00127735520278133 0.0395139747597224 -1.49559774167732,,,,
ENSMUSG00000040451 208449 "Sgms1" "sphingomyelin synthase 1 [Source:MGI Symbol;Acc:MGI:2444110]" 10.5352448281486 10.5541430822294 10.468158334231 10.5649005427844 10.5569427738398 10.7203325169485 10.6990132627869 10.7891056371212 10.6956093853736 10.7009094861791 0.188639140479431 10.6284121044057 6.15463397181839 9.50722472528212e-05 0.0104116724239608 1.4565353259525,,,,
ENSMUSG00000035407 242553 "Kank4" "KN motif and ankyrin repeat domains 4 [Source:MGI Symbol;Acc:MGI:3043381]" 6.53139750669982 6.49266368118421 6.49250228239704 6.56403496282947 6.58500295254377 6.72062328730165 6.75276069721136 6.76179480170222 6.69175645982895 6.66665161817721 0.18716699760752 6.62553479833647 6.72245797845253 4.52806881898273e-05 0.00751446338359651 1.95932556790958,,,,
ENSMUSG00000024812 21873 "Tjp2" "tight junction protein 2 [Source:MGI Symbol;Acc:MGI:1341872]" 7.61200762243929 7.6700295214853 7.55275428009283 7.69916639957325 7.57506912249472 7.81280458090782 7.75233587790511 7.87326848578415 7.72159447786089 7.85163825026245 0.185947654193586 7.71188597263718 4.89279232487667 0.000578417615573623 0.0266639179257566 -0.677189379483865,,,,
ENSMUSG00000048960 109294 "Prex2" "phosphatidylinositol-3,4,"5-trisphosphate-dependent Rac exchange factor 2 [Source:MGI Symbol;Acc:MGI:1923385]""	8.77344890414649	8.93291570442568	8.76195888157133	8.87928992749782	8.81189381060437	9.05582219386714	8.89643957767128	9.07160452977564	8.9565019081024	9.02354146427679	0.185394747175019	8.91626327525579	4.22831453385506	0.00163875732066032	0.0447123999327552	-1.66561785384046",,
ENSMUSG00000061589 208266 "Dot1l" "DOT1-like," histone H3 methyltransferase (S. cerevisiae) [Source:MGI Symbol;Acc:MGI:2143886]""	6.29821093409182	6.31185422726809	6.40184092813081	6.2536066980033	6.33213947121688	6.5293689144536	6.51112496201317	6.42267648528551	6.58068302707045	6.49726890946584	0.184458276810311	6.41343246178839	5.1816017327759	0.000375083853046235	0.021684150947009	-0.281069053256589",,,
ENSMUSG00000040253 229900 "Gbp7" "guanylate binding protein 7 [Source:MGI Symbol;Acc:MGI:2444421]" 6.87267346644433 6.94201410826677 6.93736721273354 7.06026478251737 6.92081539542217 7.20105281399505 7.13203399656421 7.14350476455876 7.00423098197768 7.15934646457108 0.183444364680634 7.03704158724667 4.31157104785047 0.00143349033802476 0.0419622037707809 -1.66661431497641,,,,
ENSMUSG00000033377 114301 "Palmd" "palmdelphin [Source:MGI Symbol;Acc:MGI:2148896]" 8.40742338211052 8.58545267753107 8.46866946106762 8.51965318683434 8.56417776700541 8.76002602083149 8.58973890610078 8.71115784544625 8.6650208455678 8.61424642104998 0.182430954827533 8.58845830000374 4.05543559698226 0.00217003057399783 0.0497967336211974 -1.98676429143799,,,,
ENSMUSG00000032462 74769 "Pik3cb" "phosphatidylinositol-4,"5-bisphosphate 3-kinase catalytic subunit beta [Source:MGI Symbol;Acc:MGI:1922019]""	5.75398496632482	5.74386967960591	5.60699633996455	5.70627709152325	5.66916145858465	5.80679689205411	5.81674567691552	5.95564565879102	5.86299835899406	5.89638777332004	0.182170342718042	5.78119698625681	5.01013491419564	0.000484379901524774	0.0250094275108679	-0.547134791620907",,,
ENSMUSG00000042272 228071 "Sestd1" "SEC14 and spectrin domains 1 [Source:MGI Symbol;Acc:MGI:1916262]" 6.0408118657561 6.15627330735966 6.07787776153728 6.13958027254609 6.10628456022778 6.35173381340368 6.23677191529409 6.32074522206045 6.26014748845109 6.29162589727754 0.179909568876621 6.1976688143876 6.22668232698488 8.6330617459727e-05 0.0100906565102087 1.26889328850999,,,,
ENSMUSG00000038658 226089 "Ric1" "RAB6A GEF complex partner 1 [Source:MGI Symbol;Acc:MGI:1924893]" 6.52265104825123 6.48172552558545 6.52313465118262 6.56320716277659 6.51666972837138 6.69946873710656 6.73402433120349 6.70148601508923 6.6604598680558 6.70732043525697 0.179058294877729 6.6106268237817 8.18705445055149 7.99632205336854e-06 0.00363858448015537 3.7963117375333,,,,
ENSMUSG00000037736 77569 "Limch1" "LIM and calponin homology domains 1 [Source:MGI Symbol;Acc:MGI:1924819]" 8.24266993451589 8.19135024539302 8.10311973429129 8.23035072181463 8.18901320576009 8.32144659503916 8.37167382322629 8.46313518293539 8.33844969659584 8.37969247481453 0.178192735969333 8.28296844730965 4.94531138796797 0.000534131302487208 0.0260291680024346 -0.550662182389894,,,,
ENSMUSG00000033278 19274 "Ptprm" "protein tyrosine phosphatase, receptor type," M [Source:MGI Symbol;Acc:MGI:102694]""	9.04579233789607	9.17296451988923	9.05882142761501	9.10596822465957	9.11116601571325	9.30817309762946	9.18168436626352	9.30079145092247	9.25808301991615	9.24839244543941	0.174265294922444	9.17911839921893	5.15100339960924	0.000392475627730295	0.0222022014970385	-0.150124215546869",,
ENSMUSG00000062825 11465 "Actg1" "actin, gamma," cytoplasmic 1 [Source:MGI Symbol;Acc:MGI:87906]""	3.65454182152909	3.88869320263702	3.77487282691349	3.8047013729523	3.7879396989767	4.11503503515137	3.88881141238537	4.00984449872661	3.98423358411587	3.99541637790344	0.173199467023109	3.88784811412488	4.054151850048	0.00217459151500479	0.0497967336211974	-1.87120938962045",,
ENSMUSG00000020021 13998 "Fgd6" "FYVE," RhoGEF and PH domain containing 6 [Source:MGI Symbol;Acc:MGI:1261419]""	6.30450471418099	6.28977653793192	6.27497491534875	6.36070713476909	6.25156842983851	6.46002886537236	6.47126606979821	6.49276163733818	6.40175366119422	6.51505691302573	0.1731884798481	6.38178525586388	6.11426585910835	0.000100381926106527	0.0104116724239608	1.11085370554101",,,
ENSMUSG00000089726 NA "Mir17hg" "Mir17 host gene (non-protein coding) [Source:MGI Symbol;Acc:MGI:1923207]" 3.07402437028483 3.00478640663343 2.95145469985615 2.94589628989878 3.04319405295019 3.09141781328573 3.15098392551977 3.20963198509396 3.22247717701612 3.11665815239671 0.172875558955797 3.07656438952659 4.61799891411406 0.000883132723169381 0.0330436875146612 -0.770253237323462,,,,
ENSMUSG00000069892 245240 "9930111J21Rik2" "RIKEN cDNA 9930111J21 gene 2 [Source:MGI Symbol;Acc:MGI:3711310]" 4.05620555778482 4.26854731770347 4.18637085826512 4.25915685355328 4.17206165801169 4.52180783980814 4.32020119147898 4.40986285152273 4.33365950956402 4.42292064343162 0.171618460588363 4.29314545363402 4.06557968469346 0.00213434085194949 0.0495181119368413 -1.93090178064009,,,,
ENSMUSG00000026159 15463 "Agfg1" "ArfGAP with FG repeats 1 [Source:MGI Symbol;Acc:MGI:1333754]" 8.05478136128877 8.02147663060471 7.99406663107737 8.16333137308491 8.07283768754394 8.2352275287033 8.26288489312621 8.29771013683047 8.11604942934181 8.2193620872068 0.17033404540758 8.14363870041695 4.32558504408274 0.0014016889497293 0.0417291999591664 -1.57065651222495,,,,
ENSMUSG00000025006 20411 "Sorbs1" "sorbin and SH3 domain containing 1 [Source:MGI Symbol;Acc:MGI:700014]" 7.83924862860278 7.84331380686004 7.74502482239207 7.8879061911175 7.78936315790139 7.97019293918692 7.96380247441994 8.06555506434586 7.91958436954595 8.02273129141937 0.168856602206665 7.90451407455482 4.84406607000081 0.000623002530476362 0.0271540033409254 -0.74137233842064,,,,
ENSMUSG00000063316 19942 "Rpl27" "ribosomal protein L27 [Source:MGI Symbol;Acc:MGI:98036]" 2.37729655160191 2.32376017304224 2.29929191845028 2.32998105163838 2.22865446154297 2.39845216889142 2.43784126603202 2.46654580352746 2.43889272812025 2.53535448435469 0.168520580370357 2.37632046094008 4.16078325239862 0.00182789370302863 0.0466109189875384 -1.36744236966194,,,,
ENSMUSG00000028268 55932 "Gbp3" "guanylate binding protein 3 [Source:MGI Symbol;Acc:MGI:1926263]" 7.22552670054186 7.2582059954335 7.20481439753178 7.24650499798493 7.2845284562187 7.42529276737481 7.3897679474215 7.44874594239992 7.4113905107528 7.36745262040586 0.168381663741803 7.32598694070804 7.16844160754458 2.60169826695343e-05 0.00645678302908693 2.57390924336069,,,,
ENSMUSG00000030168 68465 "Adipor2" "adiponectin receptor 2 [Source:MGI Symbol;Acc:MGI:93830]" 9.0641072516835 9.07605925299729 8.96587713652882 8.98634797198013 9.03483616699616 9.15742274806345 9.14417616856214 9.25826920954688 9.24414835140951 9.19004855177958 0.167593980248425 9.11206083629822 5.04179298429023 0.00046189558564066 0.0245702306167406 -0.326682790200811,,,,
ENSMUSG00000046879 15944 "Irgm1" "immunity-related GTPase family M member 1 [Source:MGI Symbol;Acc:MGI:107567]" 6.3107711567714 6.419490956406 6.45303995402545 6.30287066525859 6.35478622802111 6.59754794327918 6.48910009682426 6.45542884987627 6.61507199548187 6.55873335997217 0.16744057710109 6.45525201628202 4.08132134251536 0.00208016997579551 0.0488717747487491 -2.07449214125669,,,,
ENSMUSG00000033060 380928 "Lmo7" "LIM domain only 7 [Source:MGI Symbol;Acc:MGI:1353586]" 7.45325113084893 7.40106685605199 7.49415823766345 7.53323790860764 7.48783767138915 7.66015009422154 7.70342321559856 7.6215386842299 7.57946556298447 7.62768666369667 0.16571525948401 7.55598017208188 5.43595435599952 0.000258670089192292 0.0185625324877391 0.158955189929631,,,,
ENSMUSG00000046169 108154 "Adamts6" "a disintegrin-like and metallopeptidase (reprolysin type) with thrombospondin type 1 motif," 6 [Source:MGI Symbol;Acc:MGI:1347348]""	2.22636400905977	2.16871709330639	2.1912368944773	2.12984040033012	2.21610430346358	2.30926534744459	2.34551815289082	2.3329454050605	2.39486246447434	2.30118313496143	0.165597019668538	2.25367255648531	4.424422134149	0.00119747231789029	0.0383028220321099	-0.910363932370879",,,
ENSMUSG00000030691 207278 "Fchsd2" "FCH and double SH3 domains 2 [Source:MGI Symbol;Acc:MGI:2448475]" 6.50363046666702 6.67359778183149 6.61298876147183 6.58062834944107 6.58243843755141 6.8402864494445 6.67454860344815 6.74080743564354 6.77796376949138 6.77100940617734 0.165375145919842 6.67541927819897 4.53554771297453 0.00100478733368546 0.0349241623335057 -1.30966752651854,,,,
ENSMUSG00000038069 70925 "Cdkn2aip" "CDKN2A interacting protein [Source:MGI Symbol;Acc:MGI:1918175]" 6.06232677730773 6.04213698750526 5.89639260273842 5.95078655365135 5.9986534494837 6.06599210524119 6.08677900524803 6.23384043826868 6.18834144487423 6.13498502805149 0.16430620567718 6.06545753812047 4.06090535825838 0.00215070942623796 0.0496528758862728 -2.11234979715468,,,,
ENSMUSG00000020580 19878 "Rock2" "Rho-associated coiled-coil containing protein kinase 2 [Source:MGI Symbol;Acc:MGI:107926]" 8.28982493312111 8.3492706291073 8.2675224908323 8.33900667930656 8.24799635693348 8.46735289634389 8.40554764933031 8.49263249715976 8.42088084046006 8.51099428741553 0.16420886830676 8.37898913884594 5.62449673004476 0.00019755656217749 0.0162966834273431 0.50239700368921…
ENSMUSG00000040483 327959 "Xaf1" "XIAP associated factor 1 [Source:MGI Symbol;Acc:MGI:3772572]" 5.87627310735591 5.98334143684232 5.91009207195402 6.00625111407598 5.95608023656062 6.18715970094041 6.0818820190919 6.16033898848146 6.06225406567484 6.11393389161292 0.163431317876936 6.03318202760972 5.14926594107239 0.000393488612949074 0.0222022014970385 -0.333512721962237,,,,
ENSMUSG00000113662 NA "Gm35558" "predicted gene," 35558 [Source:MGI Symbol;Acc:MGI:5594717]""	2.1161885657918	2.12920943385951	2.09376531678403	2.16809189299584	2.07032726379777	2.28273685524784	2.26427602574783	2.29962669561772	2.22643739860001	2.32288976843402	0.161264416490491	2.1890622899267	4.15875912672226	0.00183390472409498	0.0466109189875384	-1.32956579060289",,,
ENSMUSG00000035342 226154 "Lzts2" "leucine zipper," putative tumor suppressor 2 [Source:MGI Symbol;Acc:MGI:2385095]""	5.95539779616265	6.09641217065105	5.98157754610091	6.0072659049028	5.99130705814368	6.22248335610904	6.08045059479071	6.20150924857853	6.17989760376507	6.1912018927028	0.161187202766812	6.09019410733001	4.7602762785644	0.000708415246036985	0.0292770013559018	-0.952126030877213",,,
ENSMUSG00000034120 20382 "Srsf2" "serine and arginine-rich splicing factor 2 [Source:MGI Symbol;Acc:MGI:98284]" 8.19010241781513 8.26508447148911 8.1678416300129 8.17620180508734 8.14661361333768 8.34567795653063 8.26805889367108 8.37115551504338 8.36725794071385 8.39129639862659 0.160409306789331 8.26880624997351 5.38995597421838 0.000276461776087567 0.0189376091745252 0.139946397295178,,,,
ENSMUSG00000030107 24110 "Usp18" "ubiquitin specific peptidase 18 [Source:MGI Symbol;Acc:MGI:1344364]" 5.21362932393673 5.20716901913653 5.1467406921692 5.18258798455016 5.27751110774321 5.36029763954246 5.36065224336684 5.42615766881257 5.39708539963458 5.2926088284805 0.160176965053089 5.28547233343006 4.87717885375902 0.000592323384309284 0.0267798514713678 -0.729773442642808,,,,
ENSMUSG00000034422 547253 "Parp14" "poly (ADP-ribose) polymerase family," member 14 [Source:MGI Symbol;Acc:MGI:1919489]""	6.97732504698239	7.11268538081141	7.07309927938665	7.04453382621627	7.0152940511086	7.26597656577253	7.13203399656421	7.17643015054623	7.2098698326995	7.23419174841595	0.160155963717403	7.12387240197154	4.86110350147482	0.000607011972107079	0.027096553413109	-0.762838876075116",,,
ENSMUSG00000001786 69754 "Fbxo7" "F-box protein 7 [Source:MGI Symbol;Acc:MGI:1917004]" 6.08444020291268 6.10916023248132 5.99320848641976 5.99483642055436 6.0967316942337 6.18088815087528 6.1526740598976 6.2724566367579 6.27692254401182 6.1689024116842 0.159765097612008 6.13248189548952 4.35760962778998 0.00133177299903618 0.040638050426382 -1.61311686448925,,,,
ENSMUSG00000033355 67775 "Rtp4" "receptor transporter protein 4 [Source:MGI Symbol;Acc:MGI:1915025]" 5.16603414629257 5.15106969565725 5.23101968233533 5.18186912379059 5.13444856318692 5.33631263103 5.34506863604993 5.26934436820248 5.32494091636053 5.36828058492616 0.158044671949489 5.24984301673955 5.9690876044472 0.000122271388834737 0.011813426102074 0.936049784793225,,,,
ENSMUSG00000028545 67621 "Bend5" "BEN domain containing 5 [Source:MGI Symbol;Acc:MGI:1914871]" 3.54717442795755 3.51340052523231 3.40863714030971 3.46983659620464 3.41997476374592 3.53526745793165 3.56305029286841 3.67349186160991 3.61678140000105 3.66133888774733 0.157185592433979 3.53763488409066 4.30497677995998 0.00144871637858857 0.0419622037707809 -1.37859624834337,,,,
ENSMUSG00000028850 242691 "Gpatch3" "G patch domain containing 3 [Source:MGI Symbol;Acc:MGI:2442492]" 2.38918953376451 2.26421366142754 2.28674459752851 2.28516812379414 2.33230364272764 2.37352781385019 2.47815550265384 2.46654580352746 2.47223295782127 2.41924118198654 0.15700000261087 2.36941416791657 4.39700359248127 0.00125077289189174 0.0393825946719304 -0.979273116751463,,,,
ENSMUSG00000028649 11426 "Macf1" "microtubule-actin crosslinking factor 1 [Source:MGI Symbol;Acc:MGI:108559]" 11.0043048835065 11.1408777839838 11.0262451001568 11.0683365094136 11.0607755920947 11.2549961881145 11.1192370457029 11.2394037175063 11.2012490676464 11.2045937555657 0.156791658101199 11.1319851603515 4.22161021876986 0.00165657953739542 0.0448999366826462 -1.47212517423088,,,,
ENSMUSG00000041134 224405 "Cyyr1" "cysteine and tyrosine-rich protein 1 [Source:MGI Symbol;Acc:MGI:2152187]" 9.08870288308171 9.20108269524254 9.19745503147068 9.22115603830195 9.14673192141071 9.38598214834514 9.27697710453667 9.28531628833976 9.26121582454608 9.33629215716872 0.154735867142186 9.24002864586511 4.20822031278901 0.00169278659550291 0.0448999366826462 -1.66915304420229,,,,
ENSMUSG00000030970 13017 "Ctbp2" "C-terminal binding protein 2 [Source:MGI Symbol;Acc:MGI:1201686]" 6.49471351145298 6.57252695936324 6.47302141675103 6.48406823783483 6.5262326689965 6.67672646226187 6.59686694580619 6.70128669039321 6.69566848474546 6.64769436682499 0.154128761227332 6.58648642314839 5.49450319649385 0.000237773526005727 0.0174689237387332 0.20338107530694,,,,
ENSMUSG00000024750 22682 "Zfand5" "zinc finger," AN1-type domain 5 [Source:MGI Symbol;Acc:MGI:1278334]""	7.31825237362317	7.31828871861605	7.29554730166841	7.17849360472205	7.23911800267496	7.37829991550667	7.3774145523583	7.40474291027166	7.52497268525602	7.46127216983789	0.154074834650844	7.34940778341124	4.10158884366817	0.00201253825428257	0.0482243914475108	-2.00328500345693",,,
ENSMUSG00000034163 216345 "Zfc3h1" "zinc finger," C3H1-type containing [Source:MGI Symbol;Acc:MGI:2446143]""	6.23041352758307	6.18994526991341	6.28578672089865	6.30435758176766	6.28169135542912	6.44515381586748	6.47671719232737	6.39163599701507	6.37272660205829	6.39530980633384	0.15402162219788	6.3369049287829	5.19082141321214	0.000370005879812163	0.0216568586748148	-0.267822329349752",,,
ENSMUSG00000068036 17356 "Afdn" "afadin," adherens junction formation factor [Source:MGI Symbol;Acc:MGI:1314653]""	8.81729806928957	8.86323523331534	8.72934471162529	8.83779399152047	8.73618060530914	8.93018859006616	8.88213298141833	9.02003555564129	8.91272052314107	9.0132000260644	0.153715992402754	8.87413229815178	4.10762916987246	0.00199283090988342	0.0481590346435222	-1.87248034585623",,,
ENSMUSG00000029561 23962 "Oasl2" "2'-5' oligoadenylate synthetase-like 2 [Source:MGI Symbol;Acc:MGI:1344390]" 6.3972310273568 6.40646741639841 6.53246468941691 6.50188964338613 6.50252841379125 6.69695944934619 6.68265774022175 6.56420997042688 6.59952994214253 6.59612114434689 0.152331253914723 6.54760079529405 4.17068939941498 0.00179877240047463 0.0463880096135264 -1.92134230891097,,,,
ENSMUSG00000040033 20847 "Stat2" "signal transducer and activator of transcription 2 [Source:MGI Symbol;Acc:MGI:103039]" 6.92467171939212 7.01346491125487 7.02653644575889 6.96570638114226 6.96217346291517 7.18144079845618 7.09271293948039 7.08313348942844 7.15060782160009 7.149035521345 0.151710973980045 7.05466346348069 5.36184493052636 0.000287974634960784 0.0191945141899052 0.0184405886451247…
ENSMUSG00000040158 76281 "Tax1bp3" "Tax1 (human T cell leukemia virus type I) binding protein 3 [Source:MGI Symbol;Acc:MGI:1923531]" 3.7952635940277 3.7331180223609 3.74154726602124 3.67686257954004 3.67967195944575 3.77777127431887 3.83646919615978 3.83482660508945 3.90360722748584 3.89393129563086 0.151384793313159 3.78456031010817 4.8462199092595 0.0006209565812372 0.0271540033409254 -0.549465…
ENSMUSG00000040565 107182 "Btaf1" "B-TFIID TATA-box binding protein associated factor 1 [Source:MGI Symbol;Acc:MGI:2147538]" 6.09809092524072 6.24612079605262 6.18487005593902 6.15577842672849 6.16247387294081 6.39494870742401 6.24901972492877 6.31606655616873 6.35000610904395 6.3380007499941 0.15111943183656 6.24903956716938 4.67071394781336 0.00081359668267856 0.0315291066095158 -1.097058660759…
ENSMUSG00000002325 16391 "Irf9" "interferon regulatory factor 9 [Source:MGI Symbol;Acc:MGI:107587]" 6.77350864064749 6.84149605535955 6.84124927632061 6.82258351078547 6.88022665056994 7.03663837495587 6.96854257378648 6.97516365960859 6.99831696586482 6.93370973538331 0.150207526080715 6.90682797291902 5.72396825504039 0.000171715376854229 0.0145916693126853 0.557811739382667,,,,
ENSMUSG00000073542 225659 "Cep76" "centrosomal protein 76 [Source:MGI Symbol;Acc:MGI:1923401]" 3.32372634592103 3.30817464036578 3.40089571293263 3.38368628143483 3.36646427682998 3.5520257126786 3.55246914034285 3.4676446728928 3.4888122301946 3.50159025946793 0.149756603946137 3.43103780017925 4.88557305562719 0.000584803707665733 0.0266965731402357 -0.415943312735783,,,,
ENSMUSG00000070738 227333 "Dgkd" "diacylglycerol kinase," delta [Source:MGI Symbol;Acc:MGI:2138334]""	5.81477184848217	5.86606721310192	5.85130409215984	5.82244945030872	5.86777133603144	6.02656552745712	5.97280524451054	5.99357952797962	6.02723035404352	5.97582163531007	0.149628102836064	5.92121165121619	7.25560204545215	2.34118724439163e-05	0.00611570134618303	2.65361131952293",,,
ENSMUSG00000046876 20238 "Atxn1" "ataxin 1 [Source:MGI Symbol;Acc:MGI:104783]" 6.03514611033829 6.17870087194401 6.09686902348936 6.15559537466701 6.17679309964461 6.373110176462 6.23475110651565 6.32178286828289 6.26593063626087 6.23997185469339 0.146735296321522 6.20735255676246 4.20748706329401 0.00169479320335895 0.0448999366826462 -1.8645078293656,,,,
ENSMUSG00000056917 20469 "Sipa1" "signal-induced proliferation associated gene 1 [Source:MGI Symbol;Acc:MGI:107576]" 7.57896471884553 7.59570373223249 7.48732050685129 7.59191223065446 7.49700953427537 7.66497272618076 7.64651980126662 7.75907654468651 7.6549070603283 7.74939884241716 0.144746472264092 7.62238630165698 4.25990974079228 0.00155743937596378 0.0436764211478032 -1.71920312125166,,,,
ENSMUSG00000038371 319934 "Sbf2" "SET binding factor 2 [Source:MGI Symbol;Acc:MGI:1921831]" 7.5458114924585 7.46798222099869 7.50311210545336 7.57900232686634 7.504576210224 7.63840997864976 7.71038088866075 7.68510828888177 7.6045838230032 7.68289196041038 0.141972196393417 7.5919895698034 5.03225309356576 0.000468551824464995 0.0245702306167406 -0.464012482432718,,,,
ENSMUSG00000036273 66725 "Lrrk2" "leucine-rich repeat kinase 2 [Source:MGI Symbol;Acc:MGI:1913975]" 5.5624575069719 5.59955518903513 5.64107625697803 5.64474436192641 5.64009626744412 5.82184597784695 5.78093518691335 5.7463079220664 5.74519689205225 5.74683863091798 0.139566585995619 5.69217289724788 6.11987780470939 9.96250932591885e-05 0.0104116724239608 1.12555855565875,,,,
ENSMUSG00000025246 21372 "Tbl1x" "transducin (beta)-like 1 X-linked [Source:MGI Symbol;Acc:MGI:1336172]" 6.879013119044 6.95515988339937 6.86904553455345 6.96873104505523 6.88766488795451 7.07965209930258 7.00176315928249 7.09289134116481 6.99094154007167 7.07411886263872 0.138439165793636 6.97959805531491 4.53372694134888 0.00100766582090861 0.0349241623335057 -1.30096385200749,,,,
ENSMUSG00000001768 74030 "Rin2" "Ras and Rab interactor 2 [Source:MGI Symbol;Acc:MGI:1921280]" 7.16152463743474 7.10498389657726 7.18071624880559 7.14495341876594 7.18910452598548 7.29031744003254 7.33945029282704 7.27307178035848 7.31402281902754 7.26368937196651 0.138243888727435 7.22593044706351 5.84841904440647 0.000144370950730098 0.0126820782619791 0.75562351600767,,,,
ENSMUSG00000020024 77048 "Cep83" "centrosomal protein 83 [Source:MGI Symbol;Acc:MGI:1924298]" 5.47169264862349 5.41364996301097 5.40315980434047 5.38789631355682 5.39935613149703 5.48043090525645 5.53530115011676 5.55263646786838 5.57285984277008 5.55554487719035 0.137734483644278 5.47640247297681 6.25253527974991 8.34078763846411e-05 0.0100906565102087 1.32458909146028,,,,
ENSMUSG00000035168 66860 "Tanc1" "tetratricopeptide repeat," ankyrin repeat and coiled-coil containing 1 [Source:MGI Symbol;Acc:MGI:1914110]""	7.74665946054272	7.80689525145948	7.7194802492516	7.76069557533725	7.6797788313819	7.87378536022077	7.81103277211524	7.90407811957157	7.86510096268348	7.94191306970094	0.137093338879597	7.81077329473516	4.53069313153808	0.00101248138866475	0.0349381093215579	-1.25662191740443",,,
ENSMUSG00000005267 170740 "Zfp287" "zinc finger protein 287 [Source:MGI Symbol;Acc:MGI:2176561]" 4.08573921594458 4.19710562304124 4.16710355616801 4.18432518330843 4.13787102849647 4.37884066025473 4.26510330333704 4.30147669638162 4.28557254648 4.32950620100848 0.137070090694014 4.23124828410622 4.99515345196328 0.000495423200729595 0.0251382721924161 -0.398406910553442,,,,
ENSMUSG00000027722 57815 "Spata5" "spermatogenesis associated 5 [Source:MGI Symbol;Acc:MGI:1927170]" 3.84792140550812 3.7712618543428 3.82056218504657 3.76301405819037 3.75100661914357 3.8427750637831 3.91566392757 3.87355267723271 3.93640042764606 3.94206372150424 0.136103463159952 3.84378692134169 4.84905549506917 0.000618273901570987 0.0271540033409254 -0.556639762380335,,,,
ENSMUSG00000023008 22379 "Fmnl3" "formin-like 3 [Source:MGI Symbol;Acc:MGI:109569]" 8.53250028090627 8.54702314809356 8.47559595014412 8.51733999663545 8.4732356074307 8.62233870736706 8.60596173362663 8.68266631304764 8.64411248232235 8.68440860781581 0.135335715158394 8.57841926142164 5.2525474553161 0.000337840484801334 0.0207199038200332 -0.045338514105346,,,,
ENSMUSG00000045679 217430 "Pqlc3" "PQ loop repeat containing [Source:MGI Symbol;Acc:MGI:2444067]" 3.74524506335834 3.71277046122538 3.79716131623815 3.76301405819037 3.80060407021383 3.9265560769349 3.94382618679213 3.86788066309476 3.90709445615617 3.86278058821023 0.135108707115587 3.83003086945708 4.59908299057966 0.000909594704508387 0.0335883322036526 -0.955919216619789,,,,
ENSMUSG00000038187 68815 "Btbd10" "BTB (POZ) domain containing 10 [Source:MGI Symbol;Acc:MGI:1916065]" 4.91360866784832 4.8570840333865 4.88618553696137 4.85253728287906 4.95537728825149 5.00214682349597 5.05102227845501 5.0313073519095 5.06963130919004 4.9578803623763 0.134624141754466 4.9564584403417 4.39273102357241 0.00125930132444947 0.0394643564421063 -1.48584299741914,,,,
ENSMUSG00000021461 14088 "Fancc" "Fanconi anemia," complementation group C [Source:MGI Symbol;Acc:MGI:95480]""	4.28984605620193	4.3412354902557	4.34909217418953	4.2895044150338	4.33762832744726	4.49316885876002	4.43793618447229	4.43597281810745	4.50049782269931	4.44659523341509	0.134537886226641	4.39034263869759	5.52108000111682	0.000228890168572353	0.0173177573109833	0.384216594343248",,,
ENSMUSG00000033166 72662 "Dis3" "DIS3 homolog," exosome endoribonuclease and 3'-5' exoribonuclease [Source:MGI Symbol;Acc:MGI:1919912]""	4.60999216702445	4.58509693055528	4.57915913875764	4.5766020461981	4.56792141126443	4.6826399765756	4.70218188530784	4.71482631830143	4.72158425343748	4.7250246779167	0.133432035106531	4.64499008678598	7.10442853942032	2.81291751201884e-05	0.00682570127114788	2.55538095150297",,,
ENSMUSG00000041961 407821 "Znrf3" "zinc and ring finger 3 [Source:MGI Symbol;Acc:MGI:3039616]" 5.22860022852137 5.19637721186879 5.15769233420154 5.22018396410621 5.12742858331515 5.26525956231641 5.29446223473561 5.33915952856771 5.2765575283682 5.36795434694036 0.132420804914894 5.2463699920981 4.64326286448001 0.000849053784866109 0.0321955717454875 -1.10416236429009,,,,
ENSMUSG00000027405 67134 "Nop56" "NOP56 ribonucleoprotein [Source:MGI Symbol;Acc:MGI:1914384]" 5.11860210211904 5.08411653475843 5.1198767307795 5.05492683828127 5.02682199641557 5.15987689108473 5.19138486811305 5.159878989882 5.23171925847631 5.25358377282972 0.132189431864482 5.13900433111823 4.77331712061357 0.00069434465497492 0.0290635777539354 -0.883364787509876,,,,
ENSMUSG00000041718 67574 "Alg13" "asparagine-linked glycosylation 13 [Source:MGI Symbol;Acc:MGI:1914824]" 3.34830362512244 3.36483587319158 3.43540961507381 3.36607438380141 3.3261556821764 3.51831225032019 3.49591474059114 3.42772114774956 3.50501162016833 3.5391651158187 0.132000576432198 3.42917719469489 4.13409692138627 0.0019088329720362 0.0471558632286211 -1.64030917781847,,,,
ENSMUSG00000032540 67469 "Abhd5" "abhydrolase domain containing 5 [Source:MGI Symbol;Acc:MGI:1914719]" 6.05020562448571 6.01511738228592 5.97995469610678 5.95099752526285 5.98614223491303 6.05916977382964 6.09348533522867 6.13488372394251 6.16850118257164 6.12787361264634 0.129502662746935 6.05606416141563 5.04115524908328 0.000462337398431828 0.0245702306167406 -0.503477063766349,,,,
ENSMUSG00000055407 17760 "Map6" "microtubule-associated protein 6 [Source:MGI Symbol;Acc:MGI:1201690]" 4.22496677872674 4.19008297995826 4.15564847286181 4.21627063298243 4.19973516716313 4.29504603604917 4.32435359724975 4.36526788360598 4.30684932977962 4.32009312105278 0.129196922697789 4.25785307354554 5.63673502575273 0.000194163909759627 0.0161110359474665 0.579350429892002,,,,
ENSMUSG00000071369 26408 "Map3k5" "mitogen-activated protein kinase kinase kinase 5 [Source:MGI Symbol;Acc:MGI:1346876]" 4.08938877295903 4.12796678672982 4.10294433889105 4.0528986081023 4.052206682725 4.20608270029239 4.16137587846758 4.19111127235863 4.24687812733056 4.24178015135188 0.128166320466274 4.14512413968225 4.52760263843829 0.00101741193579958 0.0350039335765584 -1.13392863032634,,,,
ENSMUSG00000084960 NA "B430010I23Rik" "RIKEN cDNA B430010I23 gene [Source:MGI Symbol;Acc:MGI:1926099]" 3.02912525208653 3.00769422601728 2.97771282805135 3.01855512199811 2.9940529246727 3.1141655025791 3.12265219975373 3.13603426511004 3.12102421099665 3.13977340991817 0.126113602460952 3.06154825869387 4.88886097631219 0.000581886012360213 0.0266965731402357 -0.336014222517902,,,,
ENSMUSG00000033545 170737 "Znrf1" "zinc and ring finger 1 [Source:MGI Symbol;Acc:MGI:2177308]" 7.62149115364478 7.70359225154147 7.65107081690117 7.62302858983106 7.66611818986214 7.80116933798835 7.71796289320556 7.77592651968727 7.80882855189319 7.7600047782827 0.12417885955306 7.71273891489453 4.92141552007046 0.000553817435513604 0.0263923944099828 -0.63154111571192,,,,
ENSMUSG00000031939 75316 "Taf1d" "TATA-box binding protein associated factor, RNA polymerase I," D [Source:MGI Symbol;Acc:MGI:1922566]""	5.04157231198886	5.05524627515453	4.98528479386876	5.03556065033502	5.04751241451559	5.148902556972	5.13103195807152	5.206128406293	5.16009234432771	5.14353306200791	0.123732694427369	5.09437848024698	5.44700390796723	0.000254581037765456	0.0184160006088181	0.176132686565355",,
ENSMUSG00000028152 56224 "Tspan5" "tetraspanin 5 [Source:MGI Symbol;Acc:MGI:1928096]" 8.08982005502569 8.10518385516082 8.02885800000181 8.11895551516178 8.06424208205915 8.19422584004114 8.17642066448725 8.25753783243839 8.16820600450883 8.22243302472717 0.12372838252611 8.14245433977788 4.75016933098824 0.000719528067131963 0.0293342858813973 -0.874214401558648,,,,
ENSMUSG00000049606 52397 "Zfp644" "zinc finger protein 644 [Source:MGI Symbol;Acc:MGI:1277212]" 5.93728597920312 5.96718709673991 6.04224204143912 6.04787499140574 6.03089874468687 6.2040463184197 6.17200405227961 6.10445615021882 6.10007042207098 6.11587803707842 0.123452883843145 6.07163135017506 4.20822057898325 0.00169278586749016 0.0448999366826462 -1.86323342379066,,,,
ENSMUSG00000053702 74103 "Nebl" "nebulette [Source:MGI Symbol;Acc:MGI:1921353]" 9.05059768972198 9.00973360166913 9.01911523213591 9.05385762934081 9.06921642702521 9.15228016540932 9.18794091927786 9.18703010297568 9.15484228364136 9.13522427384726 0.121740320073506 9.1019149911911 5.38630980009779 0.000277926924609858 0.0189393101379065 0.204840325555446,,,,
ENSMUSG00000003119 69131 "Cdk12" "cyclin-dependent kinase 12 [Source:MGI Symbol;Acc:MGI:1098802]" 6.59567928117768 6.66337708822511 6.56962457560449 6.60308670152602 6.55404840060244 6.71691260018154 6.64607870431274 6.74564810472147 6.71544402715336 6.76011147867475 0.120739378936462 6.65662582107405 4.21720995927563 0.0016683874652354 0.0448999366826462 -1.83985686342815,,,,
ENSMUSG00000021111 18789 "Papola" "poly (A) polymerase alpha [Source:MGI Symbol;Acc:MGI:109301]" 7.49168048938701 7.57434926838873 7.55111583967153 7.54656198257629 7.49148738049038 7.6834700152675 7.59968067784829 7.62774002990155 7.63559239160191 7.68701708889322 0.119000807166445 7.588672901486 4.50117997504293 0.00106061634190683 0.0358077797657033 -1.32062972907556,,,,
ENSMUSG00000023026 239667 "Dip2b" "disco interacting protein 2 homolog B [Source:MGI Symbol;Acc:MGI:2145977]" 6.79713402196531 6.86383364355393 6.77803231574093 6.82810718831385 6.7590396274235 6.9284925241495 6.85902819224723 6.95021849351375 6.90220617221814 6.96812421323375 0.117542474608026 6.86309642596413 4.18132523048164 0.00176804760529869 0.0461522424064176 -1.89288803073801,,,,
ENSMUSG00000049800 58172 "Sertad2" "SERTA domain containing 2 [Source:MGI Symbol;Acc:MGI:1931026]" 7.07994957470514 7.0693308948833 7.03968261588727 6.9841723498893 7.00785010405332 7.10731665246826 7.11665343065837 7.15184329243286 7.21207412605079 7.18299893327081 0.11636390400926 7.09491027524578 4.1310484817244 0.00191831532234287 0.0473072656240708 -1.96726656313847,,,,
ENSMUSG00000055065 67040 "Ddx17" "DEAD (Asp-Glu-Ala-Asp) box polypeptide 17 [Source:MGI Symbol;Acc:MGI:1914290]" 9.18202731788623 9.26898490102796 9.23338338278337 9.23443323375609 9.19781093968632 9.36538975631564 9.27793641572591 9.31873592924555 9.32103498128754 9.35388161451426 0.112523276136667 9.27530083600187 4.15170770136081 0.00185500780640518 0.0466329720118037 -1.76071896244666,,,,
ENSMUSG00000031134 19655 "Rbmx" "RNA binding motif protein," X chromosome [Source:MGI Symbol;Acc:MGI:1343044]""	6.02470074695947	6.00732957196145	5.97474927461071	6.0103060015801	5.99920292373149	6.08914102011489	6.10298327601693	6.1416570711969	6.10956083016492	6.11665496228819	0.112454945209601	6.05706018438183	6.12153918205566	9.94022154819384e-05	0.0104116724239608	1.11973527650015",,,
ENSMUSG00000007613 21812 "Tgfbr1" "transforming growth factor," beta receptor I [Source:MGI Symbol;Acc:MGI:98728]""	5.80814285599485	5.82049148484279	5.81535566504325	5.85008753073614	5.7843681665376	5.93370716549206	5.91776059877546	5.92933692950727	5.89474218515715	5.95945831112299	0.109953666286756	5.87069822688912	5.33647720105084	0.000298803784366875	0.0195382140052113	-0.0409087094762048",,,
ENSMUSG00000004980 53379 "Hnrnpa2b1" "heterogeneous nuclear ribonucleoprotein A2/B1 [Source:MGI Symbol;Acc:MGI:104819]" 9.41736598373899 9.46037668396892 9.45441082733006 9.44956527110469 9.44839746540899 9.57599886012969 9.5310172488736 9.54281921035243 9.55145831833688 9.54836923482701 0.109668939251875 9.49792564045951 5.00819899228449 0.000485792084076123 0.0250094275108679 -0.344590445273324…
ENSMUSG00000026566 68481 "Mpzl1" "myelin protein zero-like 1 [Source:MGI Symbol;Acc:MGI:1915731]" 8.27768013771759 8.20162416810883 8.2561702231189 8.24900214546136 8.29414041685912 8.34487676736315 8.41401504977562 8.36983929682626 8.3810769894493 8.32968422639011 0.107704753520602 8.31169184168592 4.3110907613036 0.00143459360265659 0.0419622037707809 -1.5809854624364,,,,
ENSMUSG00000023959 224796 "Clic5" "chloride intracellular channel 5 [Source:MGI Symbol;Acc:MGI:1917912]" 9.20880285335716 9.18212345771554 9.19926937189799 9.27188025230668 9.20866082079237 9.32513083007266 9.34665889870891 9.33790312944204 9.26149254816526 9.32778333586652 0.107573369834617 9.26690915983658 4.15880532581625 0.00183376729607802 0.0466109189875384 -1.74958197581239,,,,
ENSMUSG00000042426 218629 "Dhx29" "DEAH (Asp-Glu-Ala-His) box polypeptide 29 [Source:MGI Symbol;Acc:MGI:2145374]" 5.09156115861279 5.10293402642273 5.10148643581703 5.10962415089497 5.11159231372079 5.22576736738266 5.20908401825046 5.21732336512315 5.21247059664027 5.20582727318354 0.107347631914146 5.15770699525264 6.51118462161135 5.93824738829607e-05 0.00851007570019638 1.70770753047251,,,,
ENSMUSG00000039801 73692 "Cplane1" "ciliogenesis and planar polarity effector 1 [Source:MGI Symbol;Acc:MGI:1920942]" 5.69172471915951 5.7302908338181 5.68357172616093 5.76481242855726 5.73331906598433 5.86271926396167 5.82067030076633 5.87311299651545 5.79168664380859 5.82259810575257 0.106835842591247 5.77676020963611 4.44707006304096 0.00115525295045484 0.0377222178683242 -1.45879842613243,,,,
ENSMUSG00000028426 19359 "Rad23b" "RAD23 homolog B," nucleotide excision repair protein [Source:MGI Symbol;Acc:MGI:105128]""	6.90461473070539	6.95440653193338	6.91902179493585	6.93104749947126	6.95123481233523	7.06269764974783	7.01070187415427	7.05205143291768	7.04387530733909	7.01866969445437	0.10663341620231	6.98453335001072	5.41021385939353	0.000268470293134048	0.0187312123847917	0.0892923149548475",,,
ENSMUSG00000040029 320727 "Ipo8" "importin 8 [Source:MGI Symbol;Acc:MGI:2444611]" 6.60271899502923 6.63085944651735 6.61068344771771 6.65891187744761 6.66405646389323 6.76861087415748 6.73740190921109 6.76446843540558 6.71792804242794 6.70925326931692 0.105694306729898 6.68612178142775 4.90322220810154 0.000569321889132826 0.0265922336692306 -0.713572468584614,,,,
ENSMUSG00000028901 56809 "Gmeb1" "glucocorticoid modulatory element binding protein 1 [Source:MGI Symbol;Acc:MGI:2135604]" 4.66971828260432 4.70594445076975 4.65921623968506 4.69368391445983 4.68000315068909 4.80652778540809 4.76361307429106 4.81623473887826 4.78502914982751 4.79415877205162 0.10538018287472 4.73599294947079 5.22262225268608 0.000353045388658383 0.0212411097202787 -0.124301216202…
ENSMUSG00000038507 243771 "Parp12" "poly (ADP-ribose) polymerase family," member 12 [Source:MGI Symbol;Acc:MGI:2143990]""	6.64611051038359	6.65945335924823	6.61529039739112	6.7129059574912	6.66728699721895	6.77695097132024	6.75993217194566	6.81010269821499	6.7108372932854	6.75787217967554	0.104225319684139	6.7113130534978	4.08071488952036	0.00208223001729748	0.0488717747487491	-2.06869475977058",,,
ENSMUSG00000048410 240476 "Zfp407" "zinc finger protein 407 [Source:MGI Symbol;Acc:MGI:2685179]" 5.13104982740119 5.17260633041338 5.18780943783027 5.19511041000723 5.1387772090006 5.30863866954265 5.26344007186434 5.25366224150556 5.24831075032451 5.3028851689843 0.102955185597731 5.21921303348997 4.69693661764669 0.000781187614448649 0.030694798020648 -1.01449044122509,,,,
ENSMUSG00000022438 170736 "Parvb" "parvin," beta [Source:MGI Symbol;Acc:MGI:2153063]""	8.7919049549189	8.83854259588374	8.81083945491764	8.76802322634722	8.77223170014274	8.90118876922801	8.85233833313116	8.88510054697169	8.93306786507665	8.92344666094053	0.102709962988721	8.84758631533555	4.25526755507609	0.00156911626848283	0.0438296120459779	-1.6268135947109",,,
ENSMUSG00000040268 101476 "Plekha1" "pleckstrin homology domain containing," family A (phosphoinositide binding specific) member 1 [Source:MGI Symbol;Acc:MGI:2442213]""	7.29986291402407	7.35564276563075	7.28848451309855	7.35403494129748	7.31625809897928	7.44187232187012	7.38430901969476	7.45691557103941	7.39262218379981	7.42871812701352	0.101917613267827	7.37164358250217	4.32578668312672	0.00140123683667916	0.0417291999591664	-1.62506912948602",,,
ENSMUSG00000026896 71586 "Ifih1" "interferon induced with helicase C domain 1 [Source:MGI Symbol;Acc:MGI:1918836]" 6.76611691556304 6.83904930337544 6.83641458879306 6.8429618080574 6.81691086685131 6.97220961114332 6.89878663079481 6.90696886874487 6.90286130575679 6.92630630584622 0.0998123748749924 6.87053527538671 4.32202777273308 0.00140969033423071 0.041775403056005 -1.65648797025243,,,,
ENSMUSG00000061130 19043 "Ppm1b" "protein phosphatase 1B, magnesium dependent," beta isoform [Source:MGI Symbol;Acc:MGI:101841]""	4.24146217462015	4.29497228663918	4.23942346760504	4.29083849146504	4.29351072705168	4.41593246103992	4.35714947814243	4.41958839228297	4.37012329348214	4.36263168669132	0.0990750379448508	4.32667763748653	4.18165913604877	0.00176709198740391	0.0461522424064176	-1.74139186606239",,
ENSMUSG00000031976 382038 "Urb2" "URB2 ribosome biogenesis 2 homolog (S. cerevisiae) [Source:MGI Symbol;Acc:MGI:2681124]" 4.74800212501191 4.79195093445438 4.83898247343841 4.76741121188489 4.78527649620179 4.92705128563936 4.88102508730448 4.83815601782852 4.91671309035781 4.89315312778083 0.0989110590188433 4.83744872673299 4.08647921883818 0.00206273544462862 0.0487386033198179 -1.984047857867…
ENSMUSG00000028869 230737 "Gnl2" "guanine nucleotide binding protein-like 2 (nucleolar) [Source:MGI Symbol;Acc:MGI:2385207]" 5.50213017450766 5.50085022295549 5.52479250571876 5.52316431915681 5.50295148435456 5.61809773526516 5.61486434667646 5.59745353221041 5.6021991984615 5.61915549047102 0.0982611122416897 5.55976372262147 5.87369156148763 0.000139410675511225 0.0126820782619791 0.7763886499…
ENSMUSG00000030059 232286 "Tmf1" "TATA element modulatory factor 1 [Source:MGI Symbol;Acc:MGI:2684999]" 6.32477191970928 6.30846823515029 6.30613447161726 6.38057876593593 6.31355641043155 6.42482607728464 6.43636217627374 6.44618064261515 6.36846403117919 6.43805026236749 0.096317572022782 6.37428306644691 4.10226195457817 0.00201033206191252 0.0482243914475108 -2.04050869346476,,,,
ENSMUSG00000026970 56878 "Rbms1" "RNA binding motif," single stranded interacting protein 1 [Source:MGI Symbol;Acc:MGI:1861774]""	8.11017250533586	8.13204068731157	8.06619899137126	8.12439066526711	8.13090410739598	8.20397865594494	8.17952795266568	8.25053936395826	8.19604585289146	8.18546719308202	0.0935228834363553	8.1577941609588	4.09141649656889	0.00204619000784991	0.0485918455399509	-1.96287608825468",,,
ENSMUSG00000056536 27392 "Pign" "phosphatidylinositol glycan anchor biosynthesis," class N [Source:MGI Symbol;Acc:MGI:1351629]""	4.77544769835392	4.79447881039856	4.8144246702327	4.83983357569257	4.77333314788222	4.922762453653	4.89830522022091	4.88453941836404	4.85936530793144	4.92543638612541	0.0929953217257138	4.8474782878566	4.05942183333389	0.00215593188935268	0.0496733941822806	-2.03131191246132",,,
ENSMUSG00000079659 652925 "Tmem243" "transmembrane protein 243," mitochondrial [Source:MGI Symbol;Acc:MGI:3606159]""	5.47448638520348	5.40512919865255	5.4065464785376	5.41659479112519	5.45301966759482	5.47018100380259	5.53380771307434	5.54020860214267	5.53476269570896	5.49229610252505	0.0926313248659536	5.47185080299728	4.20784342139498	0.00169381768314356	0.0448999366826462	-1.8427791659199",,,
ENSMUSG00000066278 330192 "Vps37b" "vacuolar protein sorting 37B [Source:MGI Symbol;Acc:MGI:1916724]" 5.2035617106968 5.26055898237906 5.27032023639767 5.22298202935384 5.26416192585775 5.38389040609713 5.32379471015745 5.32007403233158 5.37270036142561 5.32523871637748 0.0920064231274802 5.29376377052465 4.19976220052317 0.00171608551476383 0.0453316521933681 -1.84303693747166,,,,
ENSMUSG00000033446 67168 "Lpar6" "lysophosphatidic acid receptor 6 [Source:MGI Symbol;Acc:MGI:1914418]" 6.65044050314248 6.61557298580797 6.63357247700351 6.6472414513898 6.57778626694861 6.68877399065405 6.72043438492784 6.70884173555758 6.69680224984131 6.76395992021072 0.0917044931099253 6.66997097063052 4.08188542992902 0.00207825576193813 0.0488717747487491 -2.0680886960358,,,,
ENSMUSG00000024498 56070 "Tcerg1" "transcription elongation regulator 1 (CA150) [Source:MGI Symbol;Acc:MGI:1926421]" 5.85820340429071 5.90927561439579 5.88707137002249 5.90382426601277 5.93938015974689 6.03652364363014 5.9833477481604 6.01201816456307 5.99891288538898 5.95729135901055 0.0908508329310624 5.94797197748137 4.17059963438252 0.00179903408655027 0.0463880096135264 -1.92522786293534,,,,
ENSMUSG00000038533 12396 "Cbfa2t2" "CBFA2/RUNX1 translocation partner 2 [Source:MGI Symbol;Acc:MGI:1333833]" 5.09337974214325 5.07027526027264 5.04362333301822 5.05767233644185 5.06301300678912 5.12109584485808 5.13891207537775 5.17258793357313 5.16228276348771 5.15189495590698 0.0899588929793236 5.10637566206043 4.85812715556359 0.000609773725208922 0.0271339689835869 -0.743814790362928,,,,
ENSMUSG00000022906 80285 "Parp9" "poly (ADP-ribose) polymerase family," member 9 [Source:MGI Symbol;Acc:MGI:1933117]""	5.96238032772851	5.95462192626038	5.9573709224091	5.94104835730371	5.94490497802531	6.02656552745712	6.02943441055771	6.0330778507058	6.05382334383528	6.04500016476907	0.0874132058228803	5.99422930949542	5.36823737167164	0.000285312384820043	0.0191648404774834	0.00572379517085242",,,
ENSMUSG00000049940 70804 "Pgrmc2" "progesterone receptor membrane component 2 [Source:MGI Symbol;Acc:MGI:1918054]" 6.11071610951085 6.11000611143005 6.13936120464996 6.11248691806653 6.15213460551146 6.22683861585131 6.22275183425565 6.20066340964185 6.23226956508362 6.18676948560908 0.0868858804234387 6.16887394263182 4.62315705123605 0.000876059058428602 0.0329569443710072 -1.17502649782591,,,,
ENSMUSG00000020687 217232 "Cdc27" "cell division cycle 27 [Source:MGI Symbol;Acc:MGI:102685]" 6.30293384135373 6.30330034222795 6.30949803604433 6.34200656140363 6.31576376721041 6.4126434520358 6.40745924800561 6.40833911987731 6.37697661588424 6.40122039328433 0.0854756343879357 6.35755275230285 4.88187717879547 0.000588101975953974 0.026760537009054 -0.755235480357861,,,,
ENSMUSG00000058835 11308 "Abi1" "abl-interactor 1 [Source:MGI Symbol;Acc:MGI:104913]" 7.15457356662764 7.19096202303768 7.16165912130927 7.18335030916015 7.21551065951744 7.28781837817466 7.24914558045874 7.2848255992339 7.26687809003884 7.22917140252529 0.0850803442094072 7.22213614020398 4.06861760760602 0.00212377266124318 0.0494713012155637 -2.06637601950991,,,,
ENSMUSG00000013858 216157 "Tmem259" "transmembrane protein 259 [Source:MGI Symbol;Acc:MGI:2177957]" 6.65844760163604 6.63943869681489 6.61967425911774 6.62255433915674 6.66878443224575 6.70634685886543 6.72161551089365 6.74835180173276 6.74995834092298 6.69761723070863 0.0848889331301654 6.68291072518473 4.24153997848211 0.00160418817203742 0.0445563219297711 -1.7981745976366,,,,
ENSMUSG00000038708 54214 "Golga4" "golgi autoantigen, golgin subfamily a," 4 [Source:MGI Symbol;Acc:MGI:1859646]""	7.40647412118768	7.3971219980817	7.39510521499747	7.4062065082652	7.37840176744957	7.46786238719018	7.47410188959533	7.48242702042518	7.47430312763457	7.49863175651379	0.0818289934300376	7.43784542596965	4.73874617757102	0.000732310877941028	0.0295987886654331	-0.942594146005664",,
ENSMUSG00000035392 227801 "Dennd1a" "DENN/MADD domain containing 1A [Source:MGI Symbol;Acc:MGI:2442794]" 5.7072466145471 5.71101854115063 5.72872166831848 5.74523897991465 5.72824596399209 5.81838701898011 5.80911120160472 5.79867301532521 5.78412066437012 5.79810728066876 0.0742291421874874 5.76219010261236 4.33229802725455 0.00138671939613861 0.0416192846849602 -1.64907377893798,,,,
ENSMUSG00000021831 50527 "Ero1l" "ERO1-like (S. cerevisiae) [Source:MGI Symbol;Acc:MGI:1354385]" 5.56639103406854 5.57427943589253 5.57939786840545 5.58917086374851 5.59160999785255 5.66378666458817 5.65140705247071 5.65333799017132 5.64642353528221 5.64011095767076 0.0678442071979299 5.61481972769735 4.1764285950701 0.00178212398588681 0.0462958396775679 -1.90410597437639,,,,
ENSMUSG00000027651 70470 "Rprd1b" "regulation of nuclear pre-mRNA domain containing 1B [Source:MGI Symbol;Acc:MGI:1917720]" 6.1662008169033 6.20300677528754 6.18880920114828 6.1942485413105 6.18067380280054 6.13249764456622 6.09267410513206 6.11257316740661 6.11069549520166 6.12014595740058 -0.0757904137263603 6.14961999805839 -4.45357358922556 0.00114342171954696 0.0374264976744578 -1.4535075994…
ENSMUSG00000038991 105245 "Txndc5" "thioredoxin domain containing 5 [Source:MGI Symbol;Acc:MGI:2145316]" 5.55455813138957 5.53400367839452 5.53189842269314 5.54317335226271 5.56884085814194 5.45985775857786 5.47463529120269 5.48384641130566 5.47639530413667 5.44544646390004 -0.0771945931322637 5.50643388239872 -4.3031684958358 0.00145292134460429 0.0419977632930085 -1.68457980843464,,,,
ENSMUSG00000027351 114715 "Spred1" "sprouty protein with EVH-1 domain 1," related sequence [Source:MGI Symbol;Acc:MGI:2150016]""	5.82575292784239	5.84386614750157	5.8157196195688	5.82129591017092	5.83510947410646	5.75224924138158	5.73019775395029	5.76435665783622	5.76286671770328	5.74407591298545	-0.0782521853583429	5.7888652314502	-4.58135644576104	0.000935154731477984	0.0338443783238248	-1.23756734355463",,,
ENSMUSG00000022329 56274 "Stk3" "serine/threonine kinase 3 [Source:MGI Symbol;Acc:MGI:1928487]" 5.93627306906793 5.97203381025056 5.95142089702169 5.93870988690557 5.92749702875373 5.87609034987179 5.83626289638781 5.8624563517778 5.87929050365748 5.88571659542517 -0.0787729800921646 5.9059445742226 -4.21903559381732 0.00166347774504391 0.0448999366826462 -1.84245860009624,,,,
ENSMUSG00000026853 12908 "Crat" "carnitine acetyltransferase [Source:MGI Symbol;Acc:MGI:109501]" 5.31218290938651 5.33450948167689 5.30650825329309 5.33164732771651 5.33028830190086 5.25506101751777 5.22804697834713 5.2623355214392 5.2403844661258 5.23760187264422 -0.082214638312637 5.2828855224883 -4.70631482276315 0.000769931245994065 0.030375099443935 -1.00419921993363,,,,
ENSMUSG00000075415 14269 "Fnbp1" "formin binding protein 1 [Source:MGI Symbol;Acc:MGI:109606]" 5.50349855677985 5.52312164016713 5.53145532679566 5.51033733283712 5.50217636626591 5.44348478100715 5.41941630647929 5.41696206741306 5.44225118286174 5.44575564265447 -0.0822964464435598 5.47299468499688 -4.74256835441211 0.000728007176648352 0.0295944358322814 -0.959534768957815,,,,
ENSMUSG00000030094 22591 "Xpc" "xeroderma pigmentosum," complementation group C [Source:MGI Symbol;Acc:MGI:103557]""	4.94818746975957	4.97357517121877	4.97554534225428	5.00052189571988	4.98119534224085	4.92490846337116	4.89598212693665	4.90060123208522	4.87725480542503	4.89405970870202	-0.0852386124552416	4.93594804997208	-4.59040652745705	0.000922011782372255	0.0338385803410708	-1.15702558872729",,,
ENSMUSG00000024197 66905 "Plin3" "perilipin 3 [Source:MGI Symbol;Acc:MGI:1914155]" 5.52252086613617 5.49852653767074 5.55475387142566 5.51148213877015 5.55146259450664 5.44498093562686 5.46181296644604 5.41307263148377 5.46164922182802 5.41576815448354 -0.0884734111933554 5.48275734845831 -4.1869381857515 0.00175205552438023 0.0460232685789713 -1.87807279096406,,,,
ENSMUSG00000029119 17160 "Man2b2" "mannosidase 2," alpha B2 [Source:MGI Symbol;Acc:MGI:1195262]""	6.21796431198726	6.23577252633069	6.19972615801719	6.19780862701438	6.24324274249455	6.12877880224761	6.10720690947049	6.14927580016966	6.15573200345074	6.10417367068218	-0.0896169374232834	6.17344428901211	-4.50090018140613	0.00106108407359024	0.0358077797657033	-1.37527971198877",,,
ENSMUSG00000065954 320165 "Tacc1" "transforming," acidic coiled-coil containing protein 1 [Source:MGI Symbol;Acc:MGI:2443510]""	8.58126572934049	8.58815669927429	8.63525762050028	8.59849794487556	8.59382704178527	8.5225995685624	8.51200311943407	8.47040542403462	8.5125486493649	8.51287672741262	-0.0916534590617033	8.55264319039686	-4.31325192039196	0.00142963623841914	0.0419622037707809	-1.55644667342068",,,
ENSMUSG00000054309 54451 "Cpsf3" "cleavage and polyadenylation specificity factor 3 [Source:MGI Symbol;Acc:MGI:1859328]" 5.41465082802563 5.37166282191913 5.41665906024829 5.41384233599261 5.40129755846299 5.29542963599633 5.33172329814796 5.29440368912065 5.30062064084345 5.30969562078042 -0.0938051652708261 5.35407406690142 -5.03550141458631 0.000466273999840744 0.0245702306167406 -0.4831521022…
ENSMUSG00000038545 66515 "Cul7" "cullin 7 [Source:MGI Symbol;Acc:MGI:1913765]" 5.51439914027918 5.52261349569212 5.55518987016799 5.52117648522836 5.47214511396338 5.42085425066075 5.40870104650271 5.38057828349726 5.41984503205407 5.46418615198131 -0.0971406319296975 5.46711393264373 -4.14201903787316 0.00188441999916491 0.0470740725144641 -1.95278801951696,,,,
ENSMUSG00000037752 381560 "Xkr8" "X-linked Kx blood group related 8 [Source:MGI Symbol;Acc:MGI:2685877]" 3.84360592401187 3.86563867942768 3.86203234810367 3.90654889617754 3.88389373378199 3.81989418510197 3.78818162770617 3.79801794024587 3.75381693881597 3.77495398833581 -0.097574085880701 3.82699455918385 -4.1160697642968 0.00196563068974265 0.0478880596019167 -1.75369122854373,,,,
ENSMUSG00000028833 26562 "Ncdn" "neurochondrin [Source:MGI Symbol;Acc:MGI:1347351]" 4.74337666861681 4.74654556903029 4.79462065212142 4.7577958930287 4.72675931942242 4.66477414896051 4.65515300774894 4.61169854753375 4.65366428638851 4.68105585570893 -0.0996449759866014 4.70209159431329 -4.47172159256368 0.00111107808052467 0.0368773350679552 -1.3195560319215,,,,
ENSMUSG00000026123 226971 "Plekhb2" "pleckstrin homology domain containing," family B (evectins) member 2 [Source:MGI Symbol;Acc:MGI:2385825]""	5.46889349155634	5.47139999232796	5.52523765238919	5.48491899792559	5.44766173648605	5.39166969613721	5.38305314390127	5.33299725924021	5.37930621521092	5.41292460573936	-0.100181940338454	5.42892829759675	-4.38780148854195	0.00126921733891645	0.0394643564421063	-1.53835900402233",,,
ENSMUSG00000003528 13358 "Slc25a1" "solute carrier family 25 (mitochondrial carrier, citrate transporter)," member 1 [Source:MGI Symbol;Acc:MGI:1345283]""	5.86354155682385	5.891281511624	5.89018514398559	5.83690557752024	5.82088195349434	5.75345725683439	5.72261439990996	5.72803052517643	5.78743566375734	5.79762288795935	-0.101522230679258	5.80852086111414	-4.13846988475772	0.0018953163914155	0.0470740725144641	-1.97555723482422",,
ENSMUSG00000015143 109711 "Actn1" "actinin," alpha 1 [Source:MGI Symbol;Acc:MGI:2137706]""	7.24978248949552	7.25568564151262	7.28874671537906	7.26673081889025	7.25477215225157	7.17334022076318	7.1638573955783	7.13674010689278	7.16314882935665	7.17117442637812	-0.102260995523726	7.21214285794856	-5.66580168531435	0.000186353505118945	0.0155544529183896	0.485437549499645",,,
ENSMUSG00000039199 70796 "Zdhhc1" "zinc finger," DHHC domain containing 1 [Source:MGI Symbol;Acc:MGI:1918046]""	5.90347864070102	5.87803441419433	5.86015296167719	5.85573247014941	5.89755030146164	5.74376469177856	5.7644748978417	5.78932647365149	5.79803971998402	5.75034718306948	-0.105150465693079	5.82342243889693	-5.35741205819185	0.000289836347827152	0.0191945141899052	-0.00679304790428947",,,
ENSMUSG00000029864 76263 "Gstk1" "glutathione S-transferase kappa 1 [Source:MGI Symbol;Acc:MGI:1923513]" 4.36704578561757 4.40878744257522 4.36509513231918 4.33870678828077 4.39275665937414 4.27835837275984 4.23380428532062 4.28241576107906 4.31409134860855 4.25313042471162 -0.10584746327823 4.32152846218733 -4.16611790990309 0.00181215030838724 0.0464304210343095 -1.76560895037436,,,,
ENSMUSG00000014856 66320 "Tmem208" "transmembrane protein 208 [Source:MGI Symbol;Acc:MGI:1913570]" 4.28984605620193 4.28422050762048 4.32781523978897 4.26459884286915 4.33298621466436 4.2025490090594 4.20406640253888 4.16590900085247 4.23582735040202 4.16047867163345 -0.106170617788795 4.24483558963868 -4.09837556977198 0.00202310513753818 0.0482582279137754 -1.86578776229002,,,,
ENSMUSG00000056698 232089 "Elmod3" "ELMO/CED-12 domain containing 3 [Source:MGI Symbol;Acc:MGI:2445168]" 4.0710479591192 4.0376735775153 3.99524375857455 4.00980218306729 4.0472557083364 3.87864602486836 3.90553723681144 3.95472372280748 3.94490774387388 3.90026202293422 -0.107407283724243 3.97210148609959 -4.31785298861945 0.00141914206747453 0.0419238072537117 -1.44538376672167,,,,
ENSMUSG00000000594 14667 "Gm2a" "GM2 ganglioside activator protein [Source:MGI Symbol;Acc:MGI:95762]" 5.63915979829512 5.59690263760598 5.60109650233466 5.62213539857497 5.65365536575558 5.49350324241022 5.52961784605045 5.53350651489455 5.51632937447645 5.47906501124037 -0.109191007010333 5.56569872158946 -5.29105829210063 0.000319292919210086 0.0201970668985537 -0.0982582023272682,,,,
ENSMUSG00000006611 15216 "Hfe" "homeostatic iron regulator [Source:MGI Symbol;Acc:MGI:109191]" 4.85263831968522 4.83105428440765 4.83969847134159 4.78503235293371 4.80761636915111 4.67245803915381 4.68989726943478 4.68691128371787 4.74758977507023 4.71889796078275 -0.109391304840264 4.76178573770419 -4.79702320396738 0.000669520038377502 0.0283611100941533 -0.798486392833696,,,,
ENSMUSG00000038370 66425 "Pcp4l1" "Purkinje cell protein 4-like 1 [Source:MGI Symbol;Acc:MGI:1913675]" 9.54211924315429 9.48751406421531 9.47494964014002 9.50498478145557 9.53786268845264 9.37061467885607 9.4214517794921 9.44165654397947 9.41567174709206 9.37724867847981 -0.109868592113649 9.45735365840794 -4.23262575502132 0.00162740326758768 0.0445750495001781 -1.60762153256721,,,,
ENSMUSG00000028207 65973 "Asph" "aspartate-beta-hydroxylase [Source:MGI Symbol;Acc:MGI:1914186]" 5.02260934744369 5.05172860913002 5.06276124063015 5.0458689514198 5.06266256379724 4.97133063256374 4.93678404547766 4.9321981548749 4.95301369438998 4.93118908985494 -0.110818129416359 4.99582945240695 -6.12714325906885 9.86543558294937e-05 0.0104116724239608 1.18811498965852,,,,
ENSMUSG00000028857 52174 "Tmem222" "transmembrane protein 222 [Source:MGI Symbol;Acc:MGI:1098568]" 4.62515709735654 4.59479808265973 4.63302106303937 4.55788576836798 4.60449327355298 4.45803433463539 4.48258932072503 4.45027673779733 4.53133028399294 4.47958349519565 -0.112551946970932 4.54009163375234 -4.58670471961071 0.000927363957992276 0.0338443783238248 -1.10557264949,,,,
ENSMUSG00000021621 69085 "Zcchc9" "zinc finger," CCHC domain containing 9 [Source:MGI Symbol;Acc:MGI:1916335]""	3.94779972060999	3.97516816266094	4.03454828136765	4.02991438383852	4.01356603185216	3.95203338988144	3.9193288078375	3.86645916836139	3.87362043721741	3.88757266581511	-0.113932658360677	3.94755021743152	-4.37203144623048	0.00130149611956199	0.0400849438046757	-1.35088347756175",,,
ENSMUSG00000038205 108097 "Prkab2" "protein kinase, AMP-activated," beta 2 non-catalytic subunit [Source:MGI Symbol;Acc:MGI:1336185]""	4.35193278787287	4.37765637286822	4.42548229709605	4.45036681911836	4.38828885463973	4.34398121303337	4.31325384521799	4.27171651393654	4.24550140048536	4.30857976345119	-0.114243616012814	4.34581576981605	-4.21676073351463	0.00166959791115225	0.0448999366826462	-1.68495394786805",,
ENSMUSG00000021556 105348 "Golm1" "golgi membrane protein 1 [Source:MGI Symbol;Acc:MGI:1917329]" 7.21804470336657 7.18037002336878 7.22125445328895 7.20270385703922 7.19878451545465 7.07434499663627 7.10704451468528 7.07330918953288 7.09608165210291 7.09575465711221 -0.116527284924279 7.14650235503865 -6.46554956757602 6.30110180333832e-05 0.00871405314096964 1.6288290939338,,,,
ENSMUSG00000027634 29812 "Ndrg3" "N-myc downstream regulated gene 3 [Source:MGI Symbol;Acc:MGI:1352499]" 6.15056458504148 6.0952165839749 6.19105532167959 6.11606618321342 6.16149236705751 6.01754407296814 6.06523088698753 5.976220788043 6.05873091954861 6.00737356454856 -0.116934985658141 6.08339162415629 -4.40989925163006 0.00122539924032207 0.0388484150422244 -1.52562677970994,,,,
ENSMUSG00000022817 16419 "Itgb5" "integrin beta 5 [Source:MGI Symbol;Acc:MGI:96614]" 4.08938877295903 4.16620729886809 4.16596213211265 4.10539867744647 4.17854488944883 4.08847710730595 4.00460369633445 4.00984449872661 4.07538988423294 3.99541637790344 -0.121531441653037 4.0856958008279 -4.21442718185069 0.00167590056761417 0.0448999366826462 -1.64031477800801,,,,
ENSMUSG00000003039 67922 "Fam32a" "family with sequence similarity 32," member A [Source:MGI Symbol;Acc:MGI:1915172]""	5.96138488991189	5.97147540434455	5.95208322406994	6.01131794520466	5.97408069995844	5.8660736713407	5.85264743050301	5.87841194478008	5.81947954477834	5.85578273555224	-0.12211895956094	5.91364624613223	-6.12204657191554	9.93342546928707e-05	0.0104116724239608	1.1227303716607",,,
ENSMUSG00000024887 54447 "Asah2" "N-acylsphingosine amidohydrolase 2 [Source:MGI Symbol;Acc:MGI:1859310]" 4.51005845610595 4.56302784628896 4.54444481728402 4.50081097368684 4.5624787201386 4.449115361887 4.38921637177408 4.41473381715213 4.46189629096316 4.39373220603484 -0.12246420220623 4.47725347003877 -4.89302554285689 0.000578212552046303 0.0266639179257566 -0.601267749917564,,,,
ENSMUSG00000048930 101206 "Tada3" "transcriptional adaptor 3 [Source:MGI Symbol;Acc:MGI:1915724]" 4.68908987733155 4.7599729874036 4.74885134349985 4.69116025253776 4.74434654124019 4.64668430012558 4.57086730542734 4.58774453332312 4.65054700424635 4.5911195140815 -0.126859364697266 4.66654897541397 -4.93954291391352 0.000538814480129796 0.0260291680024346 -0.556922431943735,,,,
ENSMUSG00000037890 213081 "Wdr19" "WD repeat domain 19 [Source:MGI Symbol;Acc:MGI:2443231]" 5.04908825341946 5.16057238304067 5.06949154463689 5.16159420524898 5.11936369838557 5.06576725558469 4.95430623351268 5.05083831501868 4.95848589538417 5.00017466969334 -0.1269694199583 5.05783235118601 -4.10125815927082 0.0020136230371887 0.0482243914475108 -1.98545343500693,,,,
ENSMUSG00000024953 54683 "Prdx5" "peroxiredoxin 5 [Source:MGI Symbol;Acc:MGI:1859821]" 4.75261279901078 4.75565520157902 4.7518975063299 4.67745566554049 4.72099699827289 4.57470370810794 4.56678384658686 4.57561670963068 4.65573873874885 4.60668801687844 -0.127388378048206 4.66232129640754 -4.76004034448332 0.00070867257680572 0.0292770013559018 -0.843208453448678,,,,
ENSMUSG00000031198 67391 "Fundc2" "FUN14 domain containing 2 [Source:MGI Symbol;Acc:MGI:1914641]" 4.95220160920204 4.82117076145663 4.85606910412498 4.8749479223374 4.92408178108477 4.66990128694068 4.79586898715975 4.7721262294236 4.75728262787666 4.70139628673495 -0.129114130649835 4.81115735978702 -4.10355635343026 0.00200609665601094 0.0482243914475108 -1.94992885470253,,,,
ENSMUSG00000015766 13860 "Eps8" "epidermal growth factor receptor pathway substrate 8 [Source:MGI Symbol;Acc:MGI:104684]" 6.46482005317587 6.45147781776569 6.40523069612149 6.52602237690216 6.48406586790191 6.33407876922708 6.34240650249182 6.39484422804485 6.27152160879264 6.31567644133172 -0.133303669267696 6.39856581008578 -4.45785775783596 0.00113569785107488 0.0374264976744578 -1.44424648900…
ENSMUSG00000040618 74551 "Pck2" "phosphoenolpyruvate carboxykinase 2 (mitochondrial) [Source:MGI Symbol;Acc:MGI:1860456]" 4.93607759978927 4.98726663952026 5.04672731513875 5.05335563317795 5.03720429661446 4.97133063256374 4.91675651580797 4.86402930999275 4.85891521591026 4.87352256092025 -0.134227714822427 4.9532971042703 -4.82459442037085 0.000641826743294154 0.0276868747428359 -0.77936072534…
ENSMUSG00000021474 14057 "Sfxn1" "sideroflexin 1 [Source:MGI Symbol;Acc:MGI:2137677]" 4.26101087343722 4.26915329174802 4.26416933358084 4.18288883488056 4.27184529803245 4.09991899251546 4.08593370880177 4.09727596829139 4.18214824738227 4.08785418033191 -0.134344348556924 4.17813054626117 -4.4252117917035 0.00119597320869645 0.0383028220321099 -1.30712659270841,,,,
ENSMUSG00000019066 19340 "Rab3d" "RAB3D," member RAS oncogene family [Source:MGI Symbol;Acc:MGI:97844]""	6.02755699077175	6.10356495825124	6.09776716341914	6.05672429557467	6.11729396463101	6.0044126753989	5.92711971393986	5.9384981908533	5.98474924947644	5.91771912035929	-0.13465983475189	6.01695635382909	-5.41869735589808	0.000265197263186911	0.0186479324221569	0.0832694442267661",,,
ENSMUSG00000013822 66126 "Elof1" "ELF1 homolog," elongation factor 1 [Source:MGI Symbol;Acc:MGI:1913376]""	4.23817814926674	4.14984845593387	4.16138738373927	4.22746067506889	4.25415284294536	4.03781941171822	4.11498846323672	4.11414395018786	4.0495895591988	4.0172158909904	-0.135264252234316	4.13432424519973	-4.12241020192176	0.00194545456399744	0.0477166857271434	-1.80388225424177",,,
ENSMUSG00000001521 22158 "Tulp3" "tubby-like protein 3 [Source:MGI Symbol;Acc:MGI:1329045]" 4.66971828260432 4.68611505612769 4.61640421047988 4.61651708788944 4.59191974114302 4.45803433463539 4.43601865627105 4.51158183049409 4.51656725534301 4.53526738194385 -0.136282325305538 4.56221323222175 -4.64544937424547 0.000846170518562404 0.0321727259699226 -1.01327656454368,,,,
ENSMUSG00000075486 66200 "Commd6" "COMM domain containing 6 [Source:MGI Symbol;Acc:MGI:1913450]" 3.75446927816864 3.77553325205935 3.76435250595921 3.78968135169242 3.78369341609677 3.6641801900286 3.63724899219139 3.65549708206537 3.63161280767975 3.63338123707108 -0.137623957273803 3.70606800677485 -6.24630780326534 8.41020506587989e-05 0.0100906565102087 1.55498246294712,,,,
ENSMUSG00000074457 67860 "S100a16" "S100 calcium binding protein A16 [Source:MGI Symbol;Acc:MGI:1915110]" 6.94495736630217 6.86433503940633 6.86500680071554 6.85620143771274 6.88429763823236 6.67481499052355 6.75442868389236 6.76122123499074 6.77462690887684 6.74109168579254 -0.139394457666353 6.81176158354892 -5.42602491579507 0.000262404498907395 0.0186479324221569 0.106737008311875,,,,
ENSMUSG00000029432 14467 "Nipsnap2" "nipsnap homolog 2 [Source:MGI Symbol;Acc:MGI:1278343]" 5.59362946106719 5.51062028499801 5.56950440435646 5.56318471113724 5.62640852459952 5.40556757674714 5.4789876747982 5.43097401905832 5.44165016428901 5.37056218752928 -0.142525169603152 5.49827165275782 -4.92778436937648 0.000548496369000132 0.0263166319085574 -0.66343200416529,,,,
ENSMUSG00000022814 22247 "Umps" "uridine monophosphate synthetase [Source:MGI Symbol;Acc:MGI:1298388]" 2.89375378854276 2.99015874188358 3.02128326637324 3.0056137059828 3.01883270954841 2.97196652896522 2.8639403120585 2.83833188743404 2.85824009680199 2.84011315668752 -0.14330550261089 2.92524577202995 -4.52419139307375 0.0010228836726838 0.0351065622551767 -0.889515418694834,,,,
ENSMUSG00000073676 15528 "Hspe1" "heat shock protein 1 (chaperonin 10) [Source:MGI Symbol;Acc:MGI:104680]" 4.28667046063191 4.26125570631365 4.4091744487304 4.31529896090991 4.32891207690108 4.20960775735868 4.2249471057953 4.0802084305442 4.18502381326877 4.16649393040112 -0.147481380604751 4.24476235815834 -4.10694002131569 0.00199506908393275 0.0481590346435222 -1.85095966732422,,,,
ENSMUSG00000039917 215160 "Rhbdd2" "rhomboid domain containing 2 [Source:MGI Symbol;Acc:MGI:1915612]" 4.71766812692423 4.69786534038725 4.735063452747 4.80056895728373 4.66576791581118 4.58559677682119 4.59684569200627 4.56689113161994 4.49355574994205 4.63570476404586 -0.148719969742773 4.64804265066119 -4.15329807491316 0.00185022607417161 0.0466329720118037 -1.84181668767681,,,,
ENSMUSG00000031355 11856 "Arhgap6" "Rho GTPase activating protein 6 [Source:MGI Symbol;Acc:MGI:1196332]" 3.42540576911083 3.35345169068265 3.35955735171543 3.46747893748062 3.41887996774699 3.24359761947599 3.30039469409564 3.30506386604249 3.18992316747774 3.24157832587163 -0.149422135686862 3.32676246259978 -4.06981431975321 0.00211962465791258 0.0494713012155637 -1.72491356054477,,,,
ENSMUSG00000045691 105663 "Thtpa" "thiamine triphosphatase [Source:MGI Symbol;Acc:MGI:2446078]" 4.05993049810107 4.06095716266953 4.16481980427616 4.14207926497491 4.10761452549468 4.01382517892986 4.0054659761197 3.90712429585421 3.93383841952169 3.96726478214031 -0.150233387431796 4.0339817512162 -4.82517571155911 0.000641256125738112 0.0276868747428359 -0.630298086286788,,,,
ENSMUSG00000029007 11610 "Agtrap" "angiotensin II," type I receptor-associated protein [Source:MGI Symbol;Acc:MGI:1339977]""	5.60387221581907	5.46770907809267	5.61830691157441	5.58319452999907	5.54395020412822	5.3587109852562	5.48487355720209	5.34427472251316	5.38463174555949	5.42206715723109	-0.152493756011743	5.48031096265577	-4.16209789050294	0.00182400071942164	0.0466109189875384	-1.91928321209776",,,
ENSMUSG00000032009 75747 "Sesn3" "sestrin 3 [Source:MGI Symbol;Acc:MGI:1922997]" 5.62539957283918 5.55577292731066 5.51137383385459 5.61549600238453 5.48527906055094 5.32172786019057 5.39198295693977 5.44294501485899 5.33436112865417 5.46693053261139 -0.15283246443741 5.47427542130014 -4.08891620284676 0.00205455134966352 0.0486798865599186 -2.0426600737123,,,,
ENSMUSG00000075590 223649 "Nrbp2" "nuclear receptor binding protein 2 [Source:MGI Symbol;Acc:MGI:2385017]" 6.0697356443432 6.03663104463781 6.13615905896664 6.05083079473105 6.14486932956701 5.95276314103273 5.97808612624103 5.88649938492696 5.97916888366238 5.87657215142624 -0.156045268860765 6.01054427891248 -4.80082423478105 0.000665628018898621 0.0282811711885059 -0.885371987468172,,,,
ENSMUSG00000024911 58249 "Fibp" "fibroblast growth factor (acidic) intracellular binding protein [Source:MGI Symbol;Acc:MGI:1926233]" 5.04908825341946 4.9913121449953 5.10268000690317 5.04032748175845 5.08974464859672 4.90330334982429 4.94983361281402 4.84683210766763 4.91628054139879 4.86013089782121 -0.157381106312263 4.97374852190025 -5.19564049912557 0.000367380840164278 0.0216568586748148 -0…
ENSMUSG00000026471 15064 "Mr1" "major histocompatibility complex," class I-related [Source:MGI Symbol;Acc:MGI:1195463]""	4.90327867694148	4.97617543439005	4.94259729001782	4.94525597916736	4.91789538253254	4.82042738613225	4.74463076166209	4.7842217462889	4.78455525462719	4.80769297391136	-0.158126171460919	4.86137134945529	-7.01174395589397	3.15222559743328e-05	0.00682570127114788	2.40932545117754",,,
ENSMUSG00000055737 14600 "Ghr" "growth hormone receptor [Source:MGI Symbol;Acc:MGI:95708]" 5.44345363759007 5.42864469790392 5.41185238458166 5.50085786050279 5.45729173153777 5.29708739421374 5.30745604080342 5.33145257040874 5.24003885525566 5.28502604953193 -0.159603765824627 5.36940049385649 -6.29858390157622 7.84620776483931e-05 0.0096242266722455 1.39713143700382,,,,
ENSMUSG00000026110 269181 "Mgat4a" "mannoside acetylglucosaminyltransferase 4," isoenzyme A [Source:MGI Symbol;Acc:MGI:2662992]""	5.26293977552224	5.20495376593213	5.33420940902747	5.21457150049658	5.17262189346504	5.03827787039899	5.09056625075227	4.95978895124815	5.09354925640334	5.12897464401784	-0.161757726412498	5.1489778706942	-4.06817499480951	0.00212530898459036	0.0494713012155637	-2.05048520417719",,,
ENSMUSG00000038034 140559 "Igsf8" "immunoglobulin superfamily," member 8 [Source:MGI Symbol;Acc:MGI:2154090]""	4.93810298360472	4.79152919083317	4.84398701254669	4.79493862283449	4.76818414686442	4.50755941227258	4.66008977192008	4.6142416171559	4.66915045619074	4.68995747644302	-0.162178235686338	4.72634479162645	-4.6619697157223	0.000824717884338361	0.0315396944665005	-1.01080575643952",,,
ENSMUSG00000032609 78267 "Klhdc8b" "kelch domain containing 8B [Source:MGI Symbol;Acc:MGI:1925517]" 4.91977134466876 4.87908415905801 4.84327314037753 4.95370309786268 4.93828703385276 4.73494715479335 4.76920863490742 4.81181022737596 4.70114019275706 4.71582481759965 -0.162800580143654 4.82536988199641 -5.29309028783989 0.000318344926806549 0.0201970668985537 -0.0261072308454233,,,,
ENSMUSG00000018931 24083 "Natd1" "N-acetyltransferase domain containing 1 [Source:MGI Symbol;Acc:MGI:1344388]" 3.97567435892276 3.8704389018826 3.93353264515671 3.95447662425523 3.88785549655122 3.689645978507 3.79018451277199 3.7339834609204 3.71455306171435 3.7808476931467 -0.163093769917761 3.83045973417162 -5.32390281222782 0.000304331974519361 0.0196023143039731 0.187529847842433,,,,
ENSMUSG00000025512 68038 "Chid1" "chitinase domain containing 1 [Source:MGI Symbol;Acc:MGI:1915288]" 4.47978950208345 4.49989199925432 4.50074893032279 4.51629106834236 4.52022508898031 4.37256490852978 4.3449382223661 4.3500912162252 4.33754149236855 4.32950620100848 -0.164922728001113 4.42339536669052 -8.48465122527045 5.78360784284231e-06 0.00339931550963057 4.25018206917966,,,,
ENSMUSG00000033809 208624 "Alg3" "asparagine-linked glycosylation 3 (alpha-1,"3-mannosyltransferase) [Source:MGI Symbol;Acc:MGI:1098592]""	2.49203215276258	2.54004394108633	2.54033643908434	2.55317515339015	2.59716841838868	2.45894186896128	2.40161786043559	2.40521283965022	2.39734416437929	2.34427464144143	-0.167068908933738	2.46617578684445	-4.90961032098976	0.000563826026603382	0.0265922336692306	-0.183248363049043",,,
ENSMUSG00000024727 225997 "Trpm6" "transient receptor potential cation channel, subfamily M," member 6 [Source:MGI Symbol;Acc:MGI:2675603]""	5.08974027978041	4.96012785387769	4.9432636793715	5.01714048100355	5.01274073577201	4.72512900391309	4.85447123596759	4.87961533367896	4.80852760529574	4.80913556490168	-0.169195869370983	4.90872941348057	-5.39394802960422	0.000274867092961709	0.0189376091745252	0.117979338113405",,
ENSMUSG00000027947 16194 "Il6ra" "interleukin 6 receptor," alpha [Source:MGI Symbol;Acc:MGI:105304]""	6.97486084466106	6.90584211556555	7.0557945900807	6.98159303818315	6.98980791008762	6.82313015599281	6.88268602054345	6.73944913267035	6.82296436263548	6.81031862689341	-0.16972414602855	6.8983272115337	-5.06930379355206	0.000443257714194559	0.0245199737899155	-0.442319885309732",,,
ENSMUSG00000061613 108121 "U2af1" "U2 small nuclear ribonucleoprotein auxiliary factor (U2AF) 1 [Source:MGI Symbol;Acc:MGI:98884]" 2.63872364010303 2.84325752935662 2.79486394368743 2.84416174003704 2.80921568646696 2.81420372116567 2.61099434233209 2.66928187745788 2.61553876202887 2.64927243214189 -0.171209193017255 2.72322455518525 -4.26787279097631 0.0015376215591392 0.0434655295356645 -1.265…
ENSMUSG00000020227 73914 "Irak3" "interleukin-1 receptor-associated kinase 3 [Source:MGI Symbol;Acc:MGI:1921164]" 5.31841616156458 5.22820182201555 5.36088998586284 5.31797188871748 5.30414103067737 5.11358930526974 5.19327811075734 5.06949078428117 5.11820590541461 5.1285895368041 -0.174608498350675 5.21425730637966 -5.54332821688073 0.0002217263755638 0.0172282276319878 0.311948621179535,,,,
ENSMUSG00000018398 20362 "Septin8" "septin 8 [Source:MGI Symbol;Acc:MGI:894310]" 5.82684645269858 5.68899664997784 5.83092338743568 5.83393440516003 5.75603819540582 5.56404619009197 5.69214377953956 5.56144842291204 5.55851781499414 5.63875941505437 -0.175142701523851 5.694433929209 -4.53035357038702 0.00101302188519192 0.0349381093215579 -1.31703669950618,,,,
ENSMUSG00000111531 NA "Gm32688" "predicted gene," 32688 [Source:MGI Symbol;Acc:MGI:5591847]""	4.63517920952171	4.48692636954206	4.56103831080706	4.5197086483977	4.624100768828	4.29836052995567	4.43793618447229	4.37629684071049	4.42284261419021	4.30857976345119	-0.17525586789518	4.46538300193739	-4.47306073310764	0.0011087300133169	0.0368773350679552	-1.27880865035842",,,
ENSMUSG00000020432 21452 "Tcn2" "transcobalamin 2 [Source:MGI Symbol;Acc:MGI:98534]" 7.59445756358509 7.49556094607702 7.58769788178095 7.44244608145969 7.5630408243406 7.31015560685037 7.40496030109969 7.31939332402165 7.46988870034067 7.34541717094558 -0.17527147083839 7.45308582638965 -4.36951354709352 0.00130672943326405 0.0401584431059318 -1.54696167488676,,,,
ENSMUSG00000024866 71670 "Acy3" "aspartoacylase (aminoacylase) 3 [Source:MGI Symbol;Acc:MGI:1918920]" 2.95104128324875 3.00478640663343 3.10466478710558 2.97440442652859 3.08105946703616 2.93836879710431 2.87719147230837 2.7791256689284 2.91995335087779 2.80583948372232 -0.17602353116344 2.9387078219146 -4.07814061601797 0.0020909983162812 0.0489960502482769 -1.62671678678159,,,,
ENSMUSG00000038252 68298 "Ncapd2" "non-SMC condensin I complex," subunit D2 [Source:MGI Symbol;Acc:MGI:1915548]""	4.58176888568417	4.53558785078551	4.63796902532655	4.62500406138979	4.59773652967305	4.43713697368133	4.47202288917336	4.37729530492471	4.39330884171979	4.41914677918965	-0.176041559067873	4.50603120026275	-6.10678849560444	0.000101399939487627	0.0104132401718514	1.22437454566307",,,
ENSMUSG00000037410 67016 "Tbc1d2b" "TBC1 domain family," member 2B [Source:MGI Symbol;Acc:MGI:1914266]""	5.81366912947382	5.70049896169732	5.88811004157469	5.78601722087234	5.78202846807203	5.59402481616076	5.6956207237994	5.51275713343058	5.62831525351824	5.62790124931759	-0.176154147881584	5.70216651678499	-4.22888824634954	0.00163724159812078	0.0447123999327552	-1.81878510617392",,,
ENSMUSG00000039908 268512 "Slc26a11" "solute carrier family 26," member 11 [Source:MGI Symbol;Acc:MGI:2444589]""	3.06663755141705	2.95894923791105	3.04631142783634	3.08311690153712	3.04034927199403	2.83260935945303	2.9235475766324	2.847006922865	2.80689540615347	2.84949087981073	-0.177236330917867	2.94056248048038	-4.68070343636589	0.000801085721712151	0.0311558740409157	-0.640078359494248",,,
ENSMUSG00000079941 NA "Cox5b-ps" "cytochrome c oxidase subunit 5B," pseudogene [Source:MGI Symbol;Acc:MGI:3649411]""	2.82536969215906	2.73512558425705	2.66514976181163	2.64575119029836	2.69628134608248	2.3860438156139	2.47317740112695	2.55038044392257	2.57226549780413	2.51663969451124	-0.17769983735319	2.60038515935321	-4.35662867632654	0.00133385916258435	0.040638050426382	-1.09224520196221",,,
ENSMUSG00000026411 66241 "Tmem9" "transmembrane protein 9 [Source:MGI Symbol;Acc:MGI:1913491]" 4.38794148893004 4.33082424866206 4.30414614149976 4.19647675009649 4.30422264173948 4.00978705380782 4.06871089000003 4.10211554977724 4.21064919683772 4.1004768401225 -0.178691771120931 4.19947481593384 -4.28954532800545 0.00148501638716244 0.0424901443353212 -1.53549354772912,,,,
ENSMUSG00000017756 20499 "Slc12a7" "solute carrier family 12," member 7 [Source:MGI Symbol;Acc:MGI:1342283]""	7.6746919957281	7.72329505350653	7.75017511543666	7.62930396200137	7.63640241492454	7.51349624339404	7.46229575562666	7.43658372003765	7.56636149809358	7.55345555825846	-0.17951567254163	7.59441019020187	-5.25524049287407	0.000336506816926853	0.0207199038200332	-0.115417034522805",,,
ENSMUSG00000078202 67122 "Nrarp" "Notch-regulated ankyrin repeat protein [Source:MGI Symbol;Acc:MGI:1914372]" 5.12750428015326 5.06679409263508 5.0864828775644 5.19261460527887 5.05281543868743 4.90112493618442 4.9560914065347 4.9450497676286 4.82705462894796 4.97725888623426 -0.179618129340204 5.01210508584346 -4.68063348456027 0.000801172618576426 0.0311558740409157 -1.01790414147728,,,,
ENSMUSG00000030605 17304 "Mfge8" "milk fat globule-EGF factor 8 protein [Source:MGI Symbol;Acc:MGI:102768]" 7.234206935937 7.24563694117823 7.21367938501325 7.11796173068673 7.22861276795146 7.00199116640056 6.98765049907765 7.02507086011274 7.1231338631027 7.00918250941358 -0.179651069611488 7.11844020199445 -5.44802192112458 0.0002542077957682 0.0184160006088181 0.153311254235198,,,,
ENSMUSG00000028385 209131 "Snx30" "sorting nexin family member 30 [Source:MGI Symbol;Acc:MGI:2443882]" 2.77186671139737 2.76464780200694 2.88085908594477 2.79423890259859 2.71780713703557 2.61594936373816 2.61325875378465 2.4962614242359 2.59406437012933 2.66422904791147 -0.180288739015378 2.68543516558792 -4.12755366909248 0.00192924697262317 0.0474938181427965 -1.48853646552123,,,,
ENSMUSG00000028926 18647 "Cdk14" "cyclin-dependent kinase 14 [Source:MGI Symbol;Acc:MGI:894318]" 5.99970685589635 5.94952725031207 5.91960488210503 5.98745042275883 5.89912137809831 5.70931853213704 5.75783783515269 5.79419423152571 5.72558087461483 5.8135225944059 -0.182009934949989 5.85493236204603 -6.50673493019607 5.97261799460826e-05 0.00851007570019638 1.66332101681694,,,,
ENSMUSG00000048240 14708 "Gng7" "guanine nucleotide binding protein (G protein)," gamma 7 [Source:MGI Symbol;Acc:MGI:95787]""	4.81345632116353	4.73956608208848	4.77004063902386	4.76836922849915	4.86461367001067	4.58288121069565	4.64633460867328	4.62605036126527	4.63275403546814	4.52593976812394	-0.184609574749857	4.69553910532193	-5.42006204670754	0.000264674740762766	0.0186479324221569	0.186183315534659",,,
ENSMUSG00000021773 69156 "Comtd1" "catechol-O-methyltransferase domain containing 1 [Source:MGI Symbol;Acc:MGI:1916406]" 2.18602775039517 2.26664331321267 2.21791773811872 2.23060060414559 2.27295199814024 2.12741111575652 2.03688801794903 2.09149871172477 2.08273299759086 2.03141688516565 -0.186586809290646 2.14587261556547 -5.16301113681798 0.000385550274870684 0.0220600484554441 0.266329543871…
ENSMUSG00000009621 22325 "Vav2" "vav 2 oncogene [Source:MGI Symbol;Acc:MGI:102718]" 3.71721318684019 3.70114143746883 3.77487282691349 3.80096100231334 3.70683746587552 3.58496930211214 3.58974362017062 3.52282741840894 3.49229887345511 3.59040189627898 -0.188479931995848 3.6450996911854 -5.50557629791871 0.00023402833188325 0.0173747560502375 0.497279130059663,,,,
ENSMUSG00000022550 268822 "Adck5" "aarF domain containing kinase 5 [Source:MGI Symbol;Acc:MGI:2679274]" 3.49859553863126 3.6055322120213 3.63338709233352 3.61323481435629 3.57446266503055 3.50689705384953 3.39555637009072 3.37070685030549 3.395069176464 3.4321354848013 -0.1897976450886 3.49921012968499 -6.2275020090674 8.62362794316891e-05 0.0100906565102087 1.56586489388419,,,,
ENSMUSG00000007867 76411 "Ift43" "intraflagellar transport 43 [Source:MGI Symbol;Acc:MGI:1923661]" 2.50301938789363 2.40099039021276 2.44944356104936 2.40335372543245 2.49905281540048 2.18584627983967 2.28430912292914 2.24815985009707 2.29724756444635 2.19041788476917 -0.190165618603287 2.33871299298769 -4.66097647627077 0.00082599125889921 0.0315396944665005 -0.547287669109783,,,,
ENSMUSG00000022594 23936 "Lynx1" "Ly6/neurotoxin 1 [Source:MGI Symbol;Acc:MGI:1345180]" 6.40750036989916 6.26629378977668 6.39771404490148 6.34345370455039 6.40209067186227 6.1231825028621 6.25410756510102 6.13576900952979 6.19637992476854 6.13076084511694 -0.190468079966331 6.2652327852097 -5.29719129693885 0.000316440803428008 0.0201970668985537 -0.10310010239214,,,,
ENSMUSG00000045827 20723 "Serpinb9" "serine (or cysteine) peptidase inhibitor, clade B," member 9 [Source:MGI Symbol;Acc:MGI:106603]""	7.02954962890765	6.87492383064016	7.04590084168106	6.98612954730363	7.00009305952008	6.75661218740884	6.89948259774083	6.74080743564354	6.80846926076118	6.79000667463862	-0.19101644676362	6.89287874434784	-4.87022224124468	0.000598633025105064	0.026892730739274	-0.758406248036605",,
ENSMUSG00000070639 433926 "Lrrc8b" "leucine rich repeat containing 8 family," member B [Source:MGI Symbol;Acc:MGI:2141353]""	6.84217372108181	6.74307524006799	6.81181266053322	6.91231769942891	6.78465767583325	6.60425888663529	6.69540471077526	6.63833753121876	6.52474808342558	6.66492641681289	-0.192452346136567	6.72181216388358	-4.90775746695652	0.000565414261162064	0.0265922336692306	-0.704717327799216",,,
ENSMUSG00000102752 665574 "Gm7694" "predicted gene 7694 [Source:MGI Symbol;Acc:MGI:3649135]" 2.48096059880068 2.5218530390938 2.63246703155697 2.47317471082232 2.48656683118009 2.37352781385019 2.31523822698454 2.19931260796267 2.37485366733909 2.35484937135629 -0.194374970578164 2.41417800306106 -4.13959149326803 0.00189186577059445 0.0470740725144641 -1.40884920118395,,,,
ENSMUSG00000043542 67306 "Zc2hc1a" "zinc finger," C2HC-type containing 1A [Source:MGI Symbol;Acc:MGI:1914556]""	4.72237661125689	4.64841686961628	4.59111446625974	4.71023027416564	4.65185683993562	4.40059326850307	4.47202288917336	4.53503472822004	4.41490339539382	4.47474368697984	-0.195171753740342	4.56052462258401	-6.03359374202627	0.000111971353419908	0.0112019000804342	1.11193737215181",,,
ENSMUSG00000062980 214642 "Cped1" "cadherin-like and PC-esterase domain containing 1 [Source:MGI Symbol;Acc:MGI:2444814]" 4.13601153354737 4.10167133438824 4.17733593718299 4.13243820931943 4.23996496710594 3.98942512630447 4.013203389808 3.9480192027444 3.99738020640683 3.87844001614412 -0.198227236488435 4.05911647234309 -5.19661412614745 0.000366852902253324 0.0216568586748148 -0.0508043852485…
ENSMUSG00000039217 16173 "Il18" "interleukin 18 [Source:MGI Symbol;Acc:MGI:107936]" 2.75358218141529 2.54405540295683 2.56132435682721 2.59912910849934 2.65224159271265 2.24200642500128 2.45056089921887 2.44385039974505 2.40968903027519 2.34692559946109 -0.200636903580594 2.4936209428687 -4.43713502196902 0.00117357680955327 0.0381012413624727 -0.938116984976655,,,,
ENSMUSG00000039765 231214 "Cc2d2a" "coiled-coil and C2 domain containing 2A [Source:MGI Symbol;Acc:MGI:1924487]" 3.75446927816864 3.7882720872361 3.89822539769516 3.86774160848458 3.89967592412858 3.75382707040577 3.70993508197782 3.60695152510052 3.64316002651894 3.60487107702147 -0.20191136694622 3.749896674974 -5.27595441487846 0.000326434441029556 0.0204652632229463 0.129609084470934,,,,
ENSMUSG00000029723 78829 "Tsc22d4" "TSC22 domain family," member 4 [Source:MGI Symbol;Acc:MGI:1926079]""	4.05247097502492	4.04830363098738	4.15564847286181	4.11296063428688	4.08915128060941	3.93509860305106	3.93208306622084	3.82899996393174	3.8771808170725	3.89845607662337	-0.202665847215608	3.99065252900971	-6.64937246069591	4.97011469452331e-05	0.00776066710736068	2.05737334211729",,,
ENSMUSG00000024962 22340 "Vegfb" "vascular endothelial growth factor B [Source:MGI Symbol;Acc:MGI:106199]" 2.99061147719618 3.02214605461027 2.95410212362039 3.06451796918525 2.93554360437323 2.80491209055053 2.76557470522663 2.84122936573875 2.72430515221325 2.85694941536891 -0.202752262378185 2.89088628475768 -4.87029496067674 0.000598566700871119 0.026892730739274 -0.329304935310455,,,,
ENSMUSG00000074158 208111 "Zfp976" "zinc finger protein 976 [Source:MGI Symbol;Acc:MGI:3036263]" 3.45399676479609 3.50004011441963 3.40477161912758 3.55557752521796 3.4502965362602 3.31078410067394 3.25760773242145 3.3566004866276 3.19848659092801 3.3111047362093 -0.203684231570527 3.3762794784566 -4.97348601723765 0.000511870929029639 0.0256955563163419 -0.265121494923885,,,,
ENSMUSG00000030032 75659 "Wdr54" "WD repeat domain 54 [Source:MGI Symbol;Acc:MGI:1922909]" 2.04279579348271 1.98321280245863 1.96318061815631 1.94222885079936 1.9722402178647 1.69622577053406 1.75046485736777 1.77129034781046 1.80097224582745 1.7602625823853 -0.20392320326426 1.85786891411794 -5.40740975348947 0.000269561613080442 0.0187312123847917 0.679396516916382,,,,
ENSMUSG00000022540 66049 "Rogdi" "rogdi homolog [Source:MGI Symbol;Acc:MGI:1913299]" 3.55775114305953 3.53774547476322 3.70743366141735 3.5982271217655 3.63888045467901 3.46621721111291 3.47115994943169 3.30296361051753 3.42578339604741 3.3787299832271 -0.204655135335915 3.50515110836451 -4.75259851983349 0.000716840356401716 0.0293094204852249 -0.64087282249448,,,,
ENSMUSG00000068551 68910 "Zfp467" "zinc finger protein 467 [Source:MGI Symbol;Acc:MGI:1916160]" 3.90287866625567 3.96921363819931 4.07159178585906 4.05447031074861 3.98426094369775 3.90931776382737 3.83743802195677 3.73709804106574 3.7567190974944 3.82904750603906 -0.205095075901492 3.90266970466231 -5.43443304677016 0.000259238543888034 0.0185625324877391 0.341536596241209,,,,
ENSMUSG00000022836 107589 "Mylk" "myosin," light polypeptide kinase [Source:MGI Symbol;Acc:MGI:894806]""	7.66371811262624	7.59237840447149	7.77200170210925	7.65024345420425	7.63469416141551	7.46491568162074	7.52752949068869	7.34768636761807	7.48557204839473	7.49646948995738	-0.205134435266835	7.56332050199504	-4.9528558238601	0.000528071467911394	0.0259546206493315	-0.591230465384156",,,
ENSMUSG00000020520 171212 "Galnt10" "polypeptide N-acetylgalactosaminyltransferase 10 [Source:MGI Symbol;Acc:MGI:1890480]" 5.30278224246543 5.23659179915484 5.34029365152902 5.26838342333731 5.30710266898144 5.06771088479759 5.12588670355256 5.02940315077663 5.10915091014227 5.06440171563824 -0.205302965573173 5.18412870090565 -7.39873362373042 1.97253361252544e-05 0.00567848145679263 2.873428632…
ENSMUSG00000011254 66628 "Thg1l" "tRNA-histidine guanylyltransferase 1-like (S. cerevisiae) [Source:MGI Symbol;Acc:MGI:1913878]" 2.07260241542167 2.13454005133367 2.15947249494446 2.09666225522092 2.10341328895372 1.97004546419177 1.89147393333767 1.8710633265521 1.9402354626627 1.9254436705854 -0.205388700074116 2.00709192065992 -5.54156918593673 0.000222283952149566 0.0172282276319878 0.8492997…
ENSMUSG00000038351 97761 "Sgsm2" "small G protein signaling modulator 2 [Source:MGI Symbol;Acc:MGI:2144695]" 4.3181161847411 4.38773623488088 4.22195513938879 4.31660940753542 4.31426693816089 4.11127084671739 4.03448099302055 4.20242291102175 4.11513114543773 4.11299001691912 -0.206106761334079 4.21145326022664 -5.32623750615387 0.000303297359929141 0.0196023143039731 0.121026949510568,,,,
ENSMUSG00000032437 68292 "Stt3b" "STT3, subunit of the oligosaccharyltransferase complex," homolog B (S. cerevisiae) [Source:MGI Symbol;Acc:MGI:1915542]""	7.57734127131004	7.53098387832126	7.69535540667483	7.53084056572667	7.5976804733609	7.39503820043401	7.43351244705325	7.26890831595449	7.4490327784244	7.3766437519339	-0.207415355893756	7.48532216149974	-4.92237868070424	0.000553009224385502	0.0263923944099828	-0.644525938089573",,
ENSMUSG00000021876 58809 "Rnase4" "ribonuclease," RNase A family 4 [Source:MGI Symbol;Acc:MGI:1926217]""	5.45481565696257	5.43135434803038	5.46014488002835	5.39659693794511	5.39963363821085	5.18516361796669	5.2038345996758	5.18004547525145	5.24968480016283	5.24116873753684	-0.2079262721261	5.31929563899788	-8.94412312757977	3.5669907551706e-06	0.0029597630348492	4.67111560046333",,,
ENSMUSG00000024909 58859 "Efemp2" "epidermal growth factor-containing fibulin-like extracellular matrix protein 2 [Source:MGI Symbol;Acc:MGI:1891209]" 4.99563535256904 4.85748704482094 4.82675582459863 4.86199218768825 4.83701134676602 4.50182040444852 4.64964782817794 4.68691128371787 4.65625688610242 4.67632090265364 -0.208337978579821 4.75358052839544 -6.20028889104286 8.94283283890694e-05 0.0…
ENSMUSG00000027994 66815 "Mcub" "mitochondrial calcium uniporter dominant negative beta subunit [Source:MGI Symbol;Acc:MGI:1914065]" 4.76179017566077 4.6539955874938 4.62888475839819 4.5236856197198 4.63922114271498 4.26486785484433 4.38060172676634 4.41278740395401 4.51713786639395 4.40076596186076 -0.208690919740941 4.51671911810064 -4.58248853334638 0.000933499876767002 0.0338443783238248 -1.1…
ENSMUSG00000027661 170441 "Slc2a10" "solute carrier family 2 (facilitated glucose transporter)," member 10 [Source:MGI Symbol;Acc:MGI:2156687]""	2.67803466183434	2.53803401963119	2.67801832368821	2.56645489536979	2.69266228043841	2.36090227943662	2.47566859904224	2.34932057522369	2.46515319937692	2.32558027702907	-0.212606956394712	2.50631626877927	-4.15074332914022	0.00185791367295007	0.0466329720118037	-1.41016729136024",,,
ENSMUSG00000039470 70546 "Zdhhc2" "zinc finger," DHHC domain containing 2 [Source:MGI Symbol;Acc:MGI:1923452]""	3.68862583405573	3.64621986410559	3.72923544703677	3.72305405878073	3.58523804901413	3.43644147338744	3.47365463044019	3.39457285105612	3.40002760534104	3.5391651158187	-0.21287308683354	3.55840692882853	-5.05601047866265	0.000452161654781673	0.0245702306167406	-0.172154618242396",,,
ENSMUSG00000000253 66355 "Gmpr" "guanosine monophosphate reductase [Source:MGI Symbol;Acc:MGI:1913605]" 3.10319914075107 3.03360418147382 3.04631142783634 3.04092696569712 3.06994332318848 2.79556022936723 2.85056631067592 2.84412103647097 2.85282547327608 2.81735474868409 -0.213701105806024 2.94051129308803 -7.64252761306577 1.48119726922128e-05 0.00485901597200824 3.47528351464333,,,,
ENSMUSG00000061119 72461 "Prcp" "prolylcarboxypeptidase (angiotensinase C) [Source:MGI Symbol;Acc:MGI:1919711]" 5.64164761785544 5.70945664830736 5.66873954225108 5.65850336419275 5.61402536286201 5.46133703815321 5.39099348062746 5.43721133201114 5.45153509484565 5.4907986660587 -0.215495396757635 5.55161700046703 -8.23338095756205 7.59862959923417e-06 0.00363858448015537 3.85900427668913,,,,
ENSMUSG00000039601 53901 "Rcan2" "regulator of calcineurin 2 [Source:MGI Symbol;Acc:MGI:1858219]" 6.02945801659629 5.99748960591194 5.96821597413619 5.94232229079258 6.07082758374231 5.75224924138158 5.77942361894343 5.81571402341048 5.84583889545216 5.70844393737096 -0.216326603465332 5.89035944841836 -6.43444115546211 6.5620916796256e-05 0.0089868801196892 1.56301938330909,,,,
ENSMUSG00000043671 233115 "Dpy19l3" "dpy-19-like 3 (C. elegans) [Source:MGI Symbol;Acc:MGI:2443952]" 2.55673440621977 2.4054071210108 2.56825302314576 2.4253861122792 2.4136961040374 2.12741111575652 2.27002820944135 2.10602679407109 2.26499722974802 2.26799825505064 -0.217260413742514 2.33307818873338 -4.30139169516025 0.00145706561309762 0.0420314264588039 -1.12415280415308,,,,
ENSMUSG00000043631 407800 "Ecm2" "extracellular matrix protein 2," female organ and adipocyte specific [Source:MGI Symbol;Acc:MGI:3039578]""	6.18337793302941	6.22550561571409	6.32184985753169	6.2823943714761	6.31752722419237	6.1399066939316	6.09632105371423	6.00654354068499	6.05185562967999	6.01092998242541	-0.217278143707359	6.16309212156519	-6.31246959370742	7.70332956108968e-05	0.0096242266722455	1.39028459617783",,,
ENSMUSG00000061371 408062 "Zfp873" "zinc finger protein 873 [Source:MGI Symbol;Acc:MGI:3040689]" 2.46980342182464 2.57770986099692 2.41526775725267 2.60343028875847 2.49282333093665 2.3860438156139 2.26139131050682 2.42466096238573 2.23200944720816 2.34957169526755 -0.217396963409972 2.41416661742751 -4.09771057675284 0.00202529922904828 0.0482582279137754 -1.47842694324428,,,,
ENSMUSG00000006651 11803 "Aplp1" "amyloid beta (A4) precursor-like protein 1 [Source:MGI Symbol;Acc:MGI:88046]" 4.98587823990049 4.91127372809288 5.01093973088458 4.83160743715678 4.92176498924156 4.63624448208326 4.70802036331324 4.61000067396435 4.79729610175115 4.70450028571537 -0.217434690847637 4.81040153090558 -5.05593614396791 0.000452211976330112 0.0245702306167406 -0.392155229716588,,,,
ENSMUSG00000028331 74753 "Trmo" "tRNA methyltransferase O [Source:MGI Symbol;Acc:MGI:1922003]" 2.01236034080955 2.0692346599145 2.06955383717399 2.0658235442899 1.96625733982121 1.86666715135647 1.78703011751545 1.7894062337942 1.79721848588701 1.89316057708258 -0.217613418274142 1.92168793790131 -4.90346218270574 0.000569114407453212 0.0265922336692306 -0.0859328042028604,,,,
ENSMUSG00000014791 234683 "Elmo3" "engulfment and cell motility 3 [Source:MGI Symbol;Acc:MGI:2679007]" 2.32871927607757 2.2046396346039 2.35644501932402 2.22781729018206 2.25097324105456 1.97004546419177 2.08336450426085 1.93212969457132 2.07345187226533 2.04127102462106 -0.217748464542831 2.1382894880694 -4.66534514885403 0.000820405945580728 0.0315330960990783 -0.498752067836179,,,,
ENSMUSG00000026875 22029 "Traf1" "TNF receptor-associated factor 1 [Source:MGI Symbol;Acc:MGI:101836]" 4.06735164967628 4.12395239705698 4.21534959883805 4.01868611302738 4.08639577756852 3.91796266713137 3.8566791521357 3.76177554118503 3.97096606008174 3.8993593323612 -0.218717949616467 3.98946036507089 -4.68343580074147 0.000797699267898273 0.0311558740409157 -0.848616960368421,,,,
ENSMUSG00000022941 170765 "Ripply3" "ripply transcriptional repressor 3 [Source:MGI Symbol;Acc:MGI:2181192]" 3.84360592401187 3.84220974965902 3.80451494404157 3.9238492925148 3.86873902769513 3.6641801900286 3.65384310296376 3.69767399307398 3.5724482933599 3.63229504745897 -0.225647148034654 3.74751461598083 -6.75573128054768 4.34102659965456e-05 0.0073832077112853 2.23994345368926,,,,
ENSMUSG00000027579 20811 "Srms" "src-related kinase lacking C-terminal regulatory tyrosine and N-terminal myristylation sites [Source:MGI Symbol;Acc:MGI:101865]" 4.15354967958935 4.24963475230451 4.25346237601769 4.12945872200361 4.18628650433161 4.01785203281994 3.91566392757 3.91539654039235 4.04563985365875 3.98439184026543 -0.225694400846791 4.08289692627228 -5.96066448686737 0.00012368967161…
ENSMUSG00000042029 76044 "Ncapg2" "non-SMC condensin II complex," subunit G2 [Source:MGI Symbol;Acc:MGI:1923294]""	2.29118187220486	2.32376017304224	2.26984325930552	2.39345250143791	2.34849372191735	2.17145788109595	2.1220434915424	2.18113176743671	2.05470855631308	2.09902289883527	-0.22692423027792	2.21737365533264	-5.52417696873477	0.000227878310634285	0.0173177573109833	0.788917142595007",,,
ENSMUSG00000089670 NA "Gm16581" "predicted gene 16581 [Source:MGI Symbol;Acc:MGI:4415001]" 1.98126895162205 2.10497487178955 1.9312898789306 1.9922883669061 1.94207458636144 1.81206050105571 1.65257916828299 1.836631771361 1.7858982462264 1.82634287408284 -0.227885938448019 1.87623280852849 -4.06146778323876 0.00214873298365662 0.0496528758862728 -1.41734555595044,,,,
ENSMUSG00000048612 226101 "Myof" "myoferlin [Source:MGI Symbol;Acc:MGI:1919192]" 8.23300987558609 8.24950795912028 8.28313547903473 8.24913082984034 8.0966535669434 7.98980149518822 7.97104884529865 7.93830855501741 7.97764082392218 8.12294477244885 -0.228253235094405 8.11098106646007 -5.47582864168162 0.000244235575749235 0.0178507100078689 0.258441113734355,,,,
ENSMUSG00000030930 77590 "Chst15" "carbohydrate sulfotransferase 15 [Source:MGI Symbol;Acc:MGI:1924840]" 5.78244574401712 5.67511744575079 5.85591227728325 5.86359846145622 5.85285082209742 5.6101179772021 5.69988856840957 5.53529678464798 5.52713435405523 5.53854201876624 -0.22844995968368 5.69335687176469 -4.8030031332139 0.000663407788253646 0.0282811711885059 -0.872952622957137,,,,
ENSMUSG00000037259 241688 "Dzank1" "double zinc ribbon and ankyrin repeat domains 1 [Source:MGI Symbol;Acc:MGI:2139080]" 2.57767266461235 2.50342983632856 2.57858402776166 2.63738574499421 2.67992357492703 2.39845216889142 2.46316936814369 2.40129155577815 2.33915631194436 2.28744874569216 -0.229687857528935 2.47986344376956 -4.49173006803503 0.00107653495480053 0.036156195410515 -0.8472653691584…
ENSMUSG00000044199 13611 "S1pr4" "sphingosine-1-phosphate receptor 4 [Source:MGI Symbol;Acc:MGI:1333809]" 4.52899503171748 4.81121906176914 4.84327314037753 4.80290846024653 4.74609352881156 4.75920412840177 4.50897576278764 4.47660377696487 4.52226323532295 4.57876815815404 -0.230638389677602 4.65632658831892 -4.41645300542868 0.00121271253897951 0.0386151762411849 -1.40318287531693,,,,
ENSMUSG00000070699 71984 "Sars2" "seryl-aminoacyl-tRNA synthetase 2 [Source:MGI Symbol;Acc:MGI:1919234]" 2.4126853559863 2.46162704405637 2.46437675804349 2.47552308739457 2.46551367672593 2.29606207672247 2.23222240219133 2.23500105236525 2.22643739860001 2.23116510180756 -0.230846111712806 2.34260233173201 -7.40613469708987 1.95526027529156e-05 0.00567848145679263 3.25959677180133,,,,
ENSMUSG00000049555 20776 "Tmie" "transmembrane inner ear [Source:MGI Symbol;Acc:MGI:2159400]" 2.64865227198816 2.7800360221773 2.76803304503925 2.7580428205212 2.66891443803917 2.59453903918425 2.45813919587563 2.47403228619436 2.48628909170338 2.574335189067 -0.231395993000276 2.6149206532424 -5.55481703502149 0.000218121235694676 0.0170934341706061 0.763656820816707,,,,
ENSMUSG00000054435 107526 "Gimap4" "GTPase," IMAP family member 4 [Source:MGI Symbol;Acc:MGI:1349656]""	4.45171008131739	4.61161969602411	4.52498978945782	4.65328450699192	4.62884293120461	4.50182040444852	4.34766078097394	4.43980108484217	4.30684932977962	4.33352165262315	-0.232354117061024	4.47830899366421	-5.49507731384073	0.00023757777930001	0.0174689237387332	0.332649471576064",,,
ENSMUSG00000023064 20618 "Sncg" "synuclein," gamma [Source:MGI Symbol;Acc:MGI:1298397]""	4.4259626747826	4.53709811155548	4.31757200702932	4.34192804402951	4.42255776821886	4.1667277320071	4.04709853564208	4.27171651393654	4.25511101268468	4.17024077069774	-0.233207040219856	4.29366719231027	-4.20684243525983	0.00169655935430671	0.0448999366826462	-1.69088289921294",,,
ENSMUSG00000019718 67217 "L3hypdh" "L-3-hydroxyproline dehydratase (trans-) [Source:MGI Symbol;Acc:MGI:1914467]" 2.14453121380546 2.05805713609833 2.26558680483237 2.15056329307685 2.18037169033612 1.9533220166695 2.00619971941261 1.80135833461575 1.9334115114555 1.89316057708258 -0.234025637308359 2.02937358226106 -4.31703483072845 0.0014210021871491 0.0419238072537117 -1.03327676172554,,,,
ENSMUSG00000036006 193385 "Ripor2" "RHO family interacting cell polarization regulator 2 [Source:MGI Symbol;Acc:MGI:2444879]" 2.99061147719618 3.24180644314557 3.20809625531744 3.29339467864439 3.13405696522018 3.18033258299375 2.9362647567979 2.9738791760202 2.87614346616689 3.04826489074284 -0.234532134046161 3.08381194484473 -4.14911353412011 0.00186283546955028 0.0466734584964055 -1.539500727…
ENSMUSG00000038879 223473 "Nipal2" "NIPA-like domain containing 2 [Source:MGI Symbol;Acc:MGI:1924488]" 4.26746868236823 4.42899368603781 4.49893700349773 4.3198803258858 4.39108285359825 4.27499755127761 4.11977453875084 4.04545540076805 4.23859799040759 4.16348943606236 -0.235045173041819 4.27290541684039 -4.84131738358331 0.00062562392498233 0.0271540033409254 -0.647805354196585,,,,
ENSMUSG00000029838 19242 "Ptn" "pleiotrophin [Source:MGI Symbol;Acc:MGI:97804]" 9.69351626979862 9.45820274510123 9.61612378087691 9.58195951117731 9.58058966480952 9.26053772835972 9.49280740515157 9.35149417330715 9.39094005328701 9.38836964231016 -0.236043067385209 9.48140117182772 -4.4918343316163 0.00107635795031032 0.036156195410515 -1.17573791879078,,,,
ENSMUSG00000026895 68375 "Ndufa8" "NADH:ubiquinone oxidoreductase subunit A8 [Source:MGI Symbol;Acc:MGI:1915625]" 5.90968464838156 5.61727397602591 5.83380126494754 5.78672658752197 5.78500560813339 5.38700715760925 5.67354763572415 5.47780791125616 5.53165972023105 5.52981903309706 -0.237358187992126 5.65247903534492 -4.10794905024237 0.00199179291703243 0.0481590346435222 -2.01980680016994,,,,
ENSMUSG00000050248 68525 "Evc2" "EvC ciliary complex subunit 2 [Source:MGI Symbol;Acc:MGI:1915775]" 3.00614058182048 2.8865518801538 3.09029622503326 2.92714505612556 2.93401171539872 2.66812500384347 2.77369552741999 2.56447576936639 2.74977665614471 2.73677107346415 -0.237865202847549 2.82835870743705 -4.55870496303698 0.000968926183706888 0.0344273872729707 -0.811731433600745,,,,
ENSMUSG00000043004 14702 "Gng2" "guanine nucleotide binding protein (G protein)," gamma 2 [Source:MGI Symbol;Acc:MGI:102705]""	2.37729655160191	2.31439635158489	2.2267028170488	2.40581845022156	2.21358111744096	1.98657727596354	2.04361988907983	2.13936730930793	1.94702728845703	2.148486278017	-0.241183561840737	2.17188199430919	-4.05865373513397	0.002158641048755	0.0496733941822806	-1.48797869133514",,,
ENSMUSG00000060703 66205 "Cd302" "CD302 antigen [Source:MGI Symbol;Acc:MGI:1913455]" 2.64865227198816 2.43379091723976 2.54033643908434 2.52170529187763 2.45273271890349 2.08197709822324 2.30126168729434 2.20382224310467 2.22364328321975 2.29020610352439 -0.24183521485531 2.36244986646311 -5.20918539792212 0.000360108410470217 0.0215241069410715 0.297374350008461,,,,
ENSMUSG00000020604 74008 "Arsg" "arylsulfatase G [Source:MGI Symbol;Acc:MGI:1921258]" 1.52266467323538 1.58801813567571 1.69850847078808 1.65373107159831 1.67859828039931 1.54816791489143 1.45465088704053 1.35100555977027 1.39693136233266 1.36460598048268 -0.242367956232727 1.51242893754721 -4.85412816395192 0.00061350540655308 0.027134271806515 -0.0865945492966302,,,,
ENSMUSG00000024885 67689 "Aldh3b1" "aldehyde dehydrogenase 3 family," member B1 [Source:MGI Symbol;Acc:MGI:1914939]""	1.47881511779233	1.36581149648912	1.3582176643566	1.35018099880042	1.38320500412355	1.04723306038798	1.12717752129278	1.15068947598163	1.15441947010827	1.11378128448088	-0.242749274515979	1.23693012756821	-5.28249753713479	0.000323319980583807	0.0203604984201571	0.586844888304091",,,
ENSMUSG00000064043 224829 "Trerf1" "transcriptional regulating factor 1 [Source:MGI Symbol;Acc:MGI:2442086]" 3.54185684998481 3.63027092761557 3.54658924560315 3.57651306755056 3.65570752718867 3.4243569491409 3.32685113712043 3.4180504611801 3.39133913904295 3.30293633240889 -0.243067454224983 3.47804646208779 -6.75098477400359 4.36719154374489e-05 0.0073832077112853 2.2788047384429,,,,
ENSMUSG00000039450 67880 "Dcxr" "dicarbonyl L-xylulose reductase [Source:MGI Symbol;Acc:MGI:1915130]" 2.01236034080955 1.87908743135943 1.86531232274444 1.81819055327996 1.76384775651135 1.407919264889 1.54756545068485 1.56942632275289 1.62156595179799 1.66575153449731 -0.243994620865351 1.70349220816716 -4.5768178672347 0.000941820309077073 0.033977793554581 -0.549351004934742,,,,
ENSMUSG00000039007 54381 "Cpq" "carboxypeptidase Q [Source:MGI Symbol;Acc:MGI:1889205]" 4.39385651990554 4.30800545610367 4.25131141597436 4.1821701240493 4.13720550976117 3.80598942147941 3.90738374828958 3.97068857970675 4.04405693876043 4.07990856447082 -0.243999169392264 4.10585525487616 -4.45434606684858 0.00114202494467782 0.0374264976744578 -1.24357889869322,,,,
ENSMUSG00000040274 12571 "Cdk6" "cyclin-dependent kinase 6 [Source:MGI Symbol;Acc:MGI:1277162]" 5.10063123850722 5.44321671697375 5.41857725538303 5.38383883211111 5.42602878230209 5.38076690667566 5.08445850519635 5.11329672276072 5.15313399499748 5.10450986185296 -0.245238362785211 5.25985581329922 -4.14088568262704 0.00188789239544781 0.0470740725144641 -1.93797736175782,,,,
ENSMUSG00000032478 54369 "Nme6" "NME/NM23 nucleoside diphosphate kinase 6 [Source:MGI Symbol;Acc:MGI:1861676]" 2.05777608008507 2.3537795483873 2.32815146904228 2.25814233920389 2.34619194745346 2.29606207672247 2.0130759770856 2.04198716598034 2.1222752351899 2.02149497513847 -0.2463866265444 2.17551369311392 -4.57140158024769 0.000949840731012192 0.0341658949449102 -0.656446236852005,,,,
ENSMUSG00000037031 70423 "Tspan15" "tetraspanin 15 [Source:MGI Symbol;Acc:MGI:1917673]" 3.28605709240765 3.29870877814009 3.27102613085805 3.31059601390644 3.30971152712227 3.06830569608977 3.04593991851166 3.0807162670998 3.04234031779057 3.04009759157447 -0.248218228103026 3.17114489392304 -9.6540638963841 1.75486124741051e-06 0.00225037025054297 5.62314488233675,,,,
ENSMUSG00000021567 72293 "Nkd2" "naked cuticle 2 [Source:MGI Symbol;Acc:MGI:1919543]" 5.83556494002717 5.739284691946 5.91655402833448 5.7777154014984 5.69154600390594 5.48334612258818 5.57388828713589 5.38951320885795 5.54878361965415 5.62735618989784 -0.254816823457543 5.65760287479789 -4.77472988192362 0.000692838221162314 0.0290635777539354 -0.916521780257628,,,,
ENSMUSG00000109244 NA "Gm44751" "predicted gene 44751 [Source:MGI Symbol;Acc:MGI:5753327]" 3.59417069913892 3.26750862678734 3.3754452804143 3.37238905690386 3.41887996774699 2.85078313692105 3.21201963082476 3.12180671959063 3.12851226272714 3.07409381276242 -0.256280157141042 3.2375428679311 -4.47729370076548 0.00110134225318179 0.036814061192849 -1.02875415436141,,,,
ENSMUSG00000103217 NA "Gm38287" "predicted gene," 38287 [Source:MGI Symbol;Acc:MGI:5611515]""	2.32871927607757	2.23721389526476	2.36442801040611	2.40581845022156	2.26809668465974	2.08197709822324	2.14413643417842	1.96438034097044	1.97054999986165	2.1208720872813	-0.256624615566816	2.18024729687059	-4.56260706613572	0.000963017795266576	0.0343038611616927	-0.670196443389837",,,
ENSMUSG00000037239 101809 "Spred3" "sprouty-related EVH1 domain containing 3 [Source:MGI Symbol;Acc:MGI:2142186]" 3.27327888965022 3.15266680907767 3.13997231230439 3.23499104569202 3.25554883061981 2.8776216253984 2.99475198746228 3.01808012663945 2.92167837461513 2.89548637326593 -0.257490852450011 3.07190121620837 -6.36105311640778 7.22503363476061e-05 0.00943904931489375 1.82450043543964,,,,
ENSMUSG00000038180 245865 "Spag4" "sperm associated antigen 4 [Source:MGI Symbol;Acc:MGI:2444120]" 2.62872620556802 2.55999063221108 2.40369351572557 2.52850686241728 2.43334643961678 2.09728130361259 2.16897806101588 2.32882240543056 2.21241239066114 2.3039143921437 -0.257773480864874 2.35918603566969 -4.85194663376752 0.00061555132412341 0.027134271806515 -0.250043746387226,,,,
ENSMUSG00000051022 15476 "Hs3st1" "heparan sulfate (glucosamine) 3-O-sulfotransferase 1 [Source:MGI Symbol;Acc:MGI:1201606]" 6.32631920594273 6.15774665020293 6.35352839727252 6.29158637739239 6.25279778887139 5.96219756398304 6.11980412214917 5.93375516964296 6.00462101934481 6.04152685006748 -0.257779366744035 6.14385155903565 -5.74959431192278 0.000165661518267828 0.0141625537980968 0.58026468…
ENSMUSG00000006782 12799 "Cnp" "2',"3'-cyclic nucleotide 3' phosphodiesterase [Source:MGI Symbol;Acc:MGI:88437]""	4.92386521944114	4.74567497747818	5.00839466965124	4.84211031455682	4.91090382709767	4.5719675409689	4.73166200948619	4.47473912396756	4.66039537915571	4.58495705404698	-0.258528281244221	4.74404867720455	-4.40841105683305	0.00122829952565093	0.0388484150422244	-1.42816950584055",,,
ENSMUSG00000025597 237010 "Klhl4" "kelch-like 4 [Source:MGI Symbol;Acc:MGI:2442829]" 8.28207202405953 8.11056155550344 8.1997729055614 8.23646488601143 8.09866332210829 7.8409205264513 8.01511752149608 7.93593868181817 7.89603149199252 8.03588279229524 -0.259803655671116 8.06500106393132 -5.33561018206196 0.000299181499016422 0.0195382140052113 0.0414435439781675,,,,
ENSMUSG00000027332 56357 "Ivd" "isovaleryl coenzyme A dehydrogenase [Source:MGI Symbol;Acc:MGI:1929242]" 4.13601153354737 3.95120117038922 4.11836875588004 4.04105594120955 4.04512864991507 3.68458865472734 3.86049677459935 3.70246215682344 3.79015316017265 3.77986707950736 -0.259932197965042 3.90840635145007 -6.08851216271221 0.000103935149499427 0.0105475483369706 1.29914678556171,,,,
ENSMUSG00000029084 12494 "Cd38" "CD38 antigen [Source:MGI Symbol;Acc:MGI:107474]" 5.41465082802563 5.39127909639164 5.48644401326313 5.53278074288676 5.45221724535713 5.24822171367321 5.26271901584011 5.17718175022324 5.12421114828726 5.21165676913048 -0.260116921016131 5.32919194120764 -7.2625373224086 2.32170392301736e-05 0.00611570134618303 2.68995847277602,,,,
ENSMUSG00000045268 195522 "Zfp691" "zinc finger protein 691 [Source:MGI Symbol;Acc:MGI:3041163]" 3.05174947123223 2.94384688250774 2.75290851443472 2.92885982044655 2.79071449716413 2.41075470964408 2.53659021955799 2.72994659215589 2.55902630092669 2.69368499407258 -0.264249092303513 2.73410919734477 -4.15274937961097 0.00185187435782937 0.0466329720118037 -1.45563520363435,,,,
ENSMUSG00000033585 17984 "Ndn" "necdin [Source:MGI Symbol;Acc:MGI:97290]" 2.01236034080955 1.90114805005079 2.0249221250903 1.97247250863582 1.96024954733603 1.65545097288822 1.75457373122313 1.63099746168046 1.69198892990589 1.69933175815125 -0.264590107433572 1.81962612001774 -6.02053881555879 0.000113978191928351 0.0112431914359533 1.54924666686148,,,,
ENSMUSG00000030560 13032 "Ctsc" "cathepsin C [Source:MGI Symbol;Acc:MGI:109553]" 7.94676737451 7.88561889745117 7.91864545272773 7.81153984586844 7.83301376427587 7.55322916199489 7.61522793946277 7.586244995429 7.69970606756505 7.67302248912926 -0.265984032697721 7.75212581500735 -7.18079743469457 2.56293616001226e-05 0.00645678302908693 2.61415188407527,,,,
ENSMUSG00000074227 20733 "Spint2" "serine protease inhibitor," Kunitz type 2 [Source:MGI Symbol;Acc:MGI:1338031]""	3.47088328291106	3.2479676721599	3.30460587161795	3.21966290625857	3.29665833061578	2.78614735166041	3.0358465969122	2.98963460541529	3.07680995785092	2.99517696666274	-0.266369100284491	3.13803476351912	-5.70442850885668	0.000176490481768964	0.0148188972371013	0.888114461923182",,,
ENSMUSG00000051790 216856 "Nlgn2" "neuroligin 2 [Source:MGI Symbol;Acc:MGI:2681835]" 3.93568658176222 4.01038825261061 3.95351593939063 3.95447662425523 3.97012970636377 3.7392674451142 3.65823615210181 3.71988403772186 3.72348106648639 3.70228503997835 -0.268787701890807 3.8340764170988 -10.318781402038 9.37900125790281e-07 0.0017585400168935 6.20694393063896,,,,
ENSMUSG00000028420 52076 "Tmem38b" "transmembrane protein 38B [Source:MGI Symbol;Acc:MGI:1098718]" 3.01384289767161 2.7986236406159 3.00350156915485 2.88183041016121 2.97481227116302 2.55074092594596 2.74919462626168 2.5539172069093 2.68827761084738 2.58560248751169 -0.268844715519333 2.77448669076802 -4.71131472392004 0.000764000347463166 0.030357715214973 -0.555484348295036,,,,
ENSMUSG00000035868 73229 "Zfp983" "zinc finger protein 983 [Source:MGI Symbol;Acc:MGI:1920479]" 2.17232776395014 2.04961679268095 2.07928724145567 2.1178637162535 2.08420543582851 1.73587975752792 1.85366699357937 1.8308124309194 1.78968153751257 1.82253846321947 -0.269938470447257 1.94375128773227 -6.92146358102008 3.52555430618472e-05 0.00718362854164027 2.70628672590339,,,,
ENSMUSG00000032719 226866 "Sbspon" "somatomedin B and thrombospondin," type 1 domain containing [Source:MGI Symbol;Acc:MGI:2684952]""	4.20492007392621	4.20282610386093	4.29477757469009	4.27069664362756	4.22187470791118	4.00978705380782	4.00374090086773	3.91677064808743	3.94490774387388	3.99203317655709	-0.27039991552312	4.10402686688716	-9.22454764455572	2.6813077060182e-06	0.00252150176673952	5.09383979291682",,,
ENSMUSG00000031255 27359 "Sytl4" "synaptotagmin-like 4 [Source:MGI Symbol;Acc:MGI:1351606]" 4.13601153354737 3.96398319231724 4.21865614963587 4.20852682066283 4.11304004517605 3.8427750637831 3.98986553369325 3.74794642335443 3.75768518782449 3.86278058821023 -0.274695350932123 3.98171900686794 -4.30679619033206 0.0014444984649852 0.0419622037707809 -1.46376706809203,,,,
ENSMUSG00000031453 19414 "Rasa3" "RAS p21 protein activator 3 [Source:MGI Symbol;Acc:MGI:1197013]" 3.82621374041307 3.78234129251567 3.88024236730155 3.78211229059794 3.87034177723108 3.55756881657494 3.58513663779248 3.49365949648846 3.59964239105343 3.50277940828416 -0.276253551762107 3.68505301113283 -7.84568434940276 1.17252712907711e-05 0.00435254412704255 3.61542835963392,,,,
ENSMUSG00000001663 14871 "Gstt1" "glutathione S-transferase," theta 1 [Source:MGI Symbol;Acc:MGI:107379]""	3.54717442795755	3.60936588890401	3.48201576779535	3.45919665751364	3.62944657318475	3.28428377877779	3.2090284014439	3.3423548308524	3.36875409510054	3.18935974439612	-0.27826623104142	3.40852350358522	-5.33007574148909	0.00030160460190946	0.0196023143039731	0.279315699593377",,,
ENSMUSG00000033906 108672 "Zdhhc15" "zinc finger," DHHC domain containing 15 [Source:MGI Symbol;Acc:MGI:1915336]""	2.22636400905977	2.15828705170783	2.06955383717399	2.15642985497881	2.24357194568185	1.84869361373758	1.89891786762969	1.99071587273112	1.91274382988074	1.80721969605611	-0.279402927034848	2.02192222853578	-5.59331624218424	0.000206490233643974	0.016549722930579	0.922411046160445",,,
ENSMUSG00000016356 73368 "Col20a1" "collagen, type XX," alpha 1 [Source:MGI Symbol;Acc:MGI:1920618]""	2.02765832489086	2.04396233864486	1.83690553856838	2.00209515558014	1.8573289131421	1.61349015817905	1.56638651888394	1.7894062337942	1.6130502704998	1.7642345809735	-0.28071093152706	1.80056744351607	-4.1911430949066	0.00174017472788523	0.0458820648814	-1.18690494328467",,
ENSMUSG00000036292 207798 "Gramd1c" "GRAM domain containing 1C [Source:MGI Symbol;Acc:MGI:2443024]" 1.06975429423735 1.04760321544616 1.06683208637631 1.02419985532236 1.01713485357419 0.731350430904253 0.744763489644966 0.730704711226824 0.781472624420217 0.77890192545747 -0.280751917429014 0.878757778808505 -5.57193422751856 0.00021286571216506 0.0168690097516873 1.01451547359217,,,,
ENSMUSG00000020086 404634 "Macroh2a2" "macroH2A.2 histone [Source:MGI Symbol;Acc:MGI:3037658]" 4.08573921594458 3.88316195597204 3.9990945651673 4.0024926011371 3.93073161885444 3.54646122896979 3.74752868077894 3.64392788125537 3.64106739495814 3.71259950362598 -0.281544221015853 3.81658657101142 -6.66938737901696 4.84461138132244e-05 0.00776066710736068 2.11467525530088,,,,
ENSMUSG00000090626 21778 "Tex9" "testis expressed gene 9 [Source:MGI Symbol;Acc:MGI:1201610]" 2.15849643270752 2.14249922829187 2.31173105379296 2.33774671787241 2.29936801291942 2.11242486361494 2.09637306233313 1.93755511700171 1.9057882793365 1.9465712603786 -0.2828151619083 2.11609868745921 -4.70550378666803 0.00077089788748963 0.030375099443935 -0.431060106113189,,,,
ENSMUSG00000039763 246738 "Dnajc28" "DnaJ heat shock protein family (Hsp40) member C28 [Source:MGI Symbol;Acc:MGI:2181053]" 1.91700082283158 2.1398510451813 2.24843428400272 2.26901348051137 2.20598497343268 2.18584627983967 1.97484442070499 1.86538149766814 1.84163156439043 1.9111847381032 -0.283078519613146 2.04673757053156 -4.68016337928007 0.000801756860687111 0.0311558740409157 -0.4576328815…
ENSMUSG00000031278 50790 "Acsl4" "acyl-CoA synthetase long-chain family member 4 [Source:MGI Symbol;Acc:MGI:1354713]" 6.19950891447712 6.13215980288244 6.18176745027941 6.17197773828581 6.08745970566944 5.81491974709058 5.87970490950393 5.83546518176169 5.84856188993055 5.92992620592815 -0.285387195568021 6.00755520536396 -9.86695758593705 1.43039476577984e-06 0.00224190539623226 5.61111525282832…
ENSMUSG00000102252 20646 "Snrpn" "small nuclear ribonucleoprotein N [Source:MGI Symbol;Acc:MGI:98347]" 2.13042948981421 1.7285962160107 1.85401663984716 1.81076997833185 1.84107394863714 1.13882713185259 1.62141988429783 1.51239937321444 1.5608728220905 1.51832608297661 -0.285395202756945 1.65969400272229 -4.12146507777041 0.00194844824747162 0.0477166857271434 -1.26664512259551,,,,
ENSMUSG00000052726 240776 "Kcnt2" "potassium channel, subfamily T," member 2 [Source:MGI Symbol;Acc:MGI:3036273]""	2.25264163388067	2.37870160676059	2.41910529463339	2.31432318092347	2.44199474050431	2.22817000837662	2.09313190279485	2.05701985497629	2.16659356577339	2.02480986608541	-0.285948040843481	2.22956590378123	-5.92411910327658	0.000130050773194179	0.0123120550783697	1.35775296753737",,
ENSMUSG00000015224 74519 "Cyp2j9" "cytochrome P450, family 2, subfamily j," polypeptide 9 [Source:MGI Symbol;Acc:MGI:1921769]""	2.77186671139737	2.56197021675533	2.74986448779183	2.62474591737627	2.57571604201817	2.18584627983967	2.39636803636337	2.20831782575921	2.35200700116091	2.39382828651344	-0.28638837539329	2.47522625961632	-5.13390845496906	0.000402564464416556	0.0224449578460867	0.162678654477126",
ENSMUSG00000027254 17754 "Map1a" "microtubule-associated protein 1 A [Source:MGI Symbol;Acc:MGI:1306776]" 4.13247817409368 4.14721374091604 4.20538423158966 3.97619886720383 3.99752194625768 3.7392674451142 3.71942571831367 3.65549708206537 3.89660738021629 3.8710920419539 -0.287089046598188 3.93157619425953 -4.62004129735444 0.000880324680791895 0.033026223263964 -0.938714972571933,,,,
ENSMUSG00000025867 12890 "Cplx2" "complexin 2 [Source:MGI Symbol;Acc:MGI:104726]" 4.29933111721712 4.14126798046005 4.12190493914901 3.99186850107311 3.99385054467279 3.52963783365401 3.72362382125357 3.74948955449281 3.87984534762628 3.87201258800973 -0.287221800963443 3.92778811598182 -4.50993296963054 0.00104609334457557 0.0354716171119782 -1.11678623307311,,,,
ENSMUSG00000005057 23921 "Sh2b2" "SH2B adaptor protein 2 [Source:MGI Symbol;Acc:MGI:1345171]" 1.06975429423735 1.09758862517944 1.07658380879716 1.06219481912316 1.0738796931684 0.844505466331143 0.769339120978468 0.791889519843224 0.804093717114369 0.794522707565508 -0.288867792565047 0.918443364096329 -5.88728728151566 0.000136818074769301 0.0125321802772452 1.43329381332292,,,,
ENSMUSG00000000552 29813 "Zfp385a" "zinc finger protein 385A [Source:MGI Symbol;Acc:MGI:1352495]" 1.66642283788441 1.52446821548699 1.64052052429979 1.59877867644726 1.56442411790702 1.22495159159005 1.33901250155858 1.23241741115702 1.27267772698054 1.30586852466254 -0.292395380889458 1.42283103068664 -6.06244307064132 0.000107669799473876 0.0108485013669892 1.64623390443848,,,,
ENSMUSG00000078945 17948 "Naip2" "NLR family," apoptosis inhibitory protein 2 [Source:MGI Symbol;Acc:MGI:1298226]""	3.69821803012896	3.64808467049582	3.6016577931845	3.55001730271719	3.69783901295227	3.27084881346194	3.3185487662462	3.37271083261158	3.42578339604741	3.2697922215813	-0.292889476151348	3.48195360451919	-6.78740640823346	4.17068692208018e-05	0.0073832077112853	2.32692042901652",,,
ENSMUSG00000006169 216705 "Clint1" "clathrin interactor 1 [Source:MGI Symbol;Acc:MGI:2144243]" 7.76731150834614 7.65550230760871 7.76287661054247 7.62593847187148 7.63863775874365 7.32769857522834 7.43990539264784 7.3347661440093 7.48228827451556 7.46409840594362 -0.293732869367437 7.54969989175349 -6.74856140371849 4.38061578906478e-05 0.0073832077112853 2.03521501314816,,,,
ENSMUSG00000032202 11891 "Rab27a" "RAB27A," member RAS oncogene family [Source:MGI Symbol;Acc:MGI:1861441]""	4.76635706400056	4.64795100124891	4.89654509059413	4.73150980539592	4.63215319458738	4.38508923053373	4.49369359194159	4.23031996751963	4.42588456410924	4.51831642352825	-0.29663764911288	4.57118003569454	-4.60249372388724	0.000904762062410993	0.0334975686413897	-1.0821835606415",,,
ENSMUSG00000070604 75690 "Vsig10l" "V-set and immunoglobulin domain containing 10 like [Source:MGI Symbol;Acc:MGI:1922940]" 2.08727793162202 2.24216067694089 2.23978093865308 2.1057867735911 2.19834862206403 2.0029217942222 1.83049793767532 1.836631771361 1.9805149275235 1.87857734043199 -0.29784267944911 2.03097164070176 -5.85329266064369 0.000143399872375893 0.0126820782619791 1.28923949504009,…
ENSMUSG00000042961 268780 "Egflam" "EGF-like," fibronectin type III and laminin G domains [Source:MGI Symbol;Acc:MGI:2146149]""	5.83121228229263	5.66387105509112	5.72330009737288	5.71475060178546	5.77947173476972	5.32660585140094	5.49227419630313	5.44532734025582	5.45838475702986	5.38643316457489	-0.300640189174928	5.58137011039581	-8.32383775912582	6.88251918388494e-06	0.00363858448015537	3.96337613274209",,,
ENSMUSG00000037606 79196 "Osbpl5" "oxysterol binding protein-like 5 [Source:MGI Symbol;Acc:MGI:1930265]" 3.42540576911083 3.23933456514565 3.48018014490668 3.23499104569202 3.29188227874841 2.88645797284406 3.06756950703952 2.81788494584567 3.0860695742095 3.02693297260661 -0.301534481848881 3.15138806574692 -4.62309657007628 0.000876141651717545 0.0329569443710072 -0.774039829631035,,,,
ENSMUSG00000086247 NA "Gm15787" "predicted gene 15787 [Source:MGI Symbol;Acc:MGI:3783229]" 1.56522067654391 1.51632397473073 1.77236911337612 1.64957748379599 1.73246655090309 1.47974716747542 1.48464384644531 1.21465155724419 1.36685674474606 1.26720532931354 -0.302559931168323 1.49139264141106 -4.0752596320357 0.00210085721110717 0.0491454259036115 -1.30758855311531,,,,
ENSMUSG00000047250 19224 "Ptgs1" "prostaglandin-endoperoxide synthase 1 [Source:MGI Symbol;Acc:MGI:97797]" 5.06770856630177 5.03294042197008 5.17140820725514 5.01350886220004 4.83742111306281 4.65446488366871 4.68613761544575 4.53145131271588 4.71563055464126 4.87352256092025 -0.306022698847765 4.85710442853356 -4.21543930552803 0.00167316387250325 0.0448999366826462 -1.76511919116945,,,,
ENSMUSG00000026692 226564 "Fmo4" "flavin containing monooxygenase 4 [Source:MGI Symbol;Acc:MGI:2429497]" 0.913827983586044 0.936023350709886 0.922898538010894 1.0746406498072 1.06270787510633 0.844505466331143 0.769339120978468 0.791889519843224 0.620859115884432 0.630138090051573 -0.306104695420646 0.835473142065391 -4.43445119405069 0.00117857919448143 0.0381308213700805 -0.621930699636895,,,,
ENSMUSG00000001930 22371 "Vwf" "Von Willebrand factor [Source:MGI Symbol;Acc:MGI:98941]" 11.826763656039 11.967933589258 11.8090405698901 11.7125173100914 11.6129885827713 11.4477486484824 11.2954326904857 11.4690530962348 11.5695519746141 11.6508647675352 -0.308690242283118 11.6361775906148 -4.16954395113972 0.00180211465108553 0.0463880096135264 -1.51554386870604,,,,
ENSMUSG00000056220 18783 "Pla2g4a" "phospholipase A2, group IVA (cytosolic," calcium-dependent) [Source:MGI Symbol;Acc:MGI:1195256]""	6.39870255932324	6.21359188885888	6.43443777599072	6.32403807413065	6.3264582862464	5.95905960644135	6.13229229091743	5.91977451272222	6.04435374355116	6.03722470773222	-0.314027909156284	6.17846837488075	-6.3251894375596	7.57490059416248e-05	0.0096242266722455	1.40879400186541",,
ENSMUSG00000068740 53883 "Celsr2" "cadherin," EGF LAG seven-pass G-type receptor 2 [Source:MGI Symbol;Acc:MGI:1858235]""	3.18051474837715	3.04071957217801	3.25178829169643	3.14047983664924	3.07828845056356	2.75753452509788	2.88095526988954	2.66601722624007	2.7956511389342	2.85508839332663	-0.315037113958407	2.9598149617412	-5.89633431241183	0.00013512154744216	0.0124576767857458	1.19721361577728",,,
ENSMUSG00000017713 71776 "Tha1" "threonine aldolase 1 [Source:MGI Symbol;Acc:MGI:1919026]" 1.98126895162205 1.99498307873634 1.94732336475254 2.0658235442899 1.9722402178647 1.73587975752792 1.68738472837741 1.74058233506061 1.6130502704998 1.7117255313439 -0.315106985760162 1.83439097440469 -7.02874445715234 3.0868219140011e-05 0.00682570127114788 2.84584931442411,,,,
ENSMUSG00000043639 73713 "Rbm20" "RNA binding motif protein 20 [Source:MGI Symbol;Acc:MGI:1920963]" 3.80860932696981 3.57645024063208 3.65957568373728 3.67379809437621 3.68969213679633 3.18033258299375 3.41904468582576 3.35051242187278 3.33678761508722 3.31652475762524 -0.316530700675834 3.4977707241899 -7.30527469940083 2.20544140519836e-05 0.00609999146308395 2.98759051405416,,,,
ENSMUSG00000037852 12876 "Cpe" "carboxypeptidase E [Source:MGI Symbol;Acc:MGI:101932]" 7.00464032919798 6.68828468188351 6.87656601640257 6.87121699681332 6.7768810576166 6.33730488915672 6.66543920547876 6.49598275453911 6.50302041000438 6.59737406191527 -0.316875014481652 6.68130097269819 -4.71148582308405 0.000763798247447625 0.030357715214973 -1.02113497281487,,,,
ENSMUSG00000070044 212326 "Fam149a" "family with sequence similarity 149," member A [Source:MGI Symbol;Acc:MGI:2387177]""	3.34830362512244	3.20173898337762	3.31081597900607	3.33407965273232	3.28948831051692	2.90396994167426	3.04426259440692	2.94453960042157	2.92167837461513	2.96615879356504	-0.319639418680473	3.12214095046484	-7.96139109489278	1.02845064253076e-05	0.00417832851538888	3.82753363251868",,,
ENSMUSG00000025790 108116 "Slco3a1" "solute carrier organic anion transporter family," member 3a1 [Source:MGI Symbol;Acc:MGI:1351867]""	2.99061147719618	3.13415837857976	3.00350156915485	2.89065601687528	2.83898774666646	2.62653654045204	2.46316936814369	2.6127523726855	2.72628054452753	2.7687560175378	-0.322309127644999	2.80007497045012	-4.1220671512983	0.00194654061968637	0.0477166857271434	-1.52075997570079",,,
ENSMUSG00000020654 104111 "Adcy3" "adenylate cyclase 3 [Source:MGI Symbol;Acc:MGI:99675]" 2.21304350420474 2.18679016821752 2.19571810863072 2.36586845905535 2.13308968846273 1.93640243838004 1.93557208100757 1.93755511700171 1.73186325638224 1.99469802495948 -0.324380717242528 2.05390285702176 -4.76574229617035 0.000702481164381303 0.0292306764152291 -0.323192926676298,,,,
ENSMUSG00000107134 NA "Gm42528" "predicted gene 42528 [Source:MGI Symbol;Acc:MGI:5662665]" 4.44887184534159 4.12328224476636 4.16596213211265 4.39561680080911 4.26698625230099 3.71962318753701 4.06292395534421 4.03789814312994 3.78826337296636 3.93943141245361 -0.325091137034627 4.09265403109445 -4.22316338582066 0.00165243267132425 0.0448999366826462 -1.62355160346713,,,,
ENSMUSG00000023367 66058 "Tmem176a" "transmembrane protein 176A [Source:MGI Symbol;Acc:MGI:1913308]" 5.9463703098156 5.97853262579319 6.21498280752007 5.92803244191367 5.99645345733484 5.76667909261301 5.73228271793072 5.47034104630073 5.79451368767104 5.72280250462312 -0.325863326346002 5.85444008355006 -4.54131622933533 0.000995725015499944 0.0348528463241742 -1.30326730498897,,,,
ENSMUSG00000029122 59056 "Evc" "EvC ciliary complex subunit 1 [Source:MGI Symbol;Acc:MGI:1890596]" 3.34830362512244 3.15791161073964 3.39700936577429 3.23499104569202 3.12871005619126 2.77667265598959 2.96136767753082 2.70789210583715 2.89909056177147 2.99686587688817 -0.326679979181181 3.05630063847798 -4.77117834426033 0.000696631853356425 0.0290730441522063 -0.517047107168233,,,,
ENSMUSG00000041361 102371 "Myzap" "myocardial zonula adherens protein [Source:MGI Symbol;Acc:MGI:2142908]" 2.4126853559863 2.67420453798421 2.57858402776166 2.37092312691688 2.5894044119658 2.36090227943662 2.07681597310583 2.19025082687547 2.38489275348299 2.17259621728113 -0.331431617662938 2.3737823916897 -4.15633081273027 0.00184114344627 0.0466329720118037 -1.37087482765426,,,,
ENSMUSG00000038267 73102 "Slc22a23" "solute carrier family 22," member 23 [Source:MGI Symbol;Acc:MGI:1920352]""	1.90047627023965	1.65631752017769	1.51704603573192	1.51449999298198	1.64528464358397	0.915294189637412	1.22518396348693	1.37519697155998	1.37695143773053	1.23322022814921	-0.334000209589479	1.42180398366369	-4.42477505303865	0.00119680208147057	0.0383028220321099	-0.730902230144856",,,
ENSMUSG00000021994 22418 "Wnt5a" "wingless-type MMTV integration site family," member 5A [Source:MGI Symbol;Acc:MGI:98958]""	6.24439398036759	5.97686429579838	6.13528451158876	6.31652558329933	6.2825944250093	5.80446765129044	6.04230606092249	5.91874619873819	5.71442851585432	5.76231213631121	-0.33547189719312	6.01920356602965	-4.23392733154934	0.00162399170248201	0.0445750495001781	-1.81730403094546",,,
ENSMUSG00000032733 235406 "Snx33" "sorting nexin 33 [Source:MGI Symbol;Acc:MGI:2443239]" 3.19413757538101 3.2055429361749 3.43730305718663 3.30003487026359 3.08934072474173 2.96364016367982 2.94348170093921 2.67903173862088 2.85101607337819 3.05800500677808 -0.337344213853237 3.06759903202086 -4.15151558796741 0.0018555863058097 0.0466329720118037 -1.52975821161764,,,,
ENSMUSG00000045725 78004 "Prr15" "proline rich 15 [Source:MGI Symbol;Acc:MGI:1925254]" 2.54615020714975 2.54205106627164 2.43435417385703 2.58179499564107 2.36222777720335 2.09728130361259 2.08988344526687 2.20831782575921 2.04840627741963 2.27636631010444 -0.339842266437743 2.31102170488552 -5.27001271162342 0.000329290358264479 0.0204934269874851 0.399048805706252,,,,
ENSMUSG00000058099 74039 "Nfam1" "Nfat activating molecule with ITAM motif 1 [Source:MGI Symbol;Acc:MGI:1921289]" 1.06975429423735 0.984060205846372 1.27596390751748 1.17052120794004 1.15501962934491 0.880333958257907 0.937803919530049 0.627068680972313 0.750748621700875 0.77102764788049 -0.340445951782857 0.942471033754963 -4.21813166256998 0.00166590680728804 0.0448999366826462 -0.9713746115980…
ENSMUSG00000020973 109065 "Dnaaf2" "dynein," axonemal assembly factor 2 [Source:MGI Symbol;Acc:MGI:1923566]""	0.309087753099084	0.183863966162287	0.245538814847246	0.359555497302911	0.334223220918273	-0.0248706765123176	0.0598200682727679	-0.00281348639796768	-0.131286673489529	-0.11721523180115	-0.344864263700131	0.0860538391911526	-4.22022175282869	0.00166029591981218	0.0448999366826462	-0.887105005793619",,,
ENSMUSG00000027238 228564 "Frmd5" "FERM domain containing 5 [Source:MGI Symbol;Acc:MGI:2442557]" 5.47727472224899 5.56567259928457 5.44986471496826 5.47056905895439 5.35339374927406 5.10035813885874 5.00606188317219 5.12997949915498 5.11255319698167 5.2210797469193 -0.346707499974367 5.28770596630603 -7.16611157490843 2.60907863787009e-05 0.00645678302908693 2.57061057514735,,,,
ENSMUSG00000024063 77889 "Lbh" "limb-bud and heart [Source:MGI Symbol;Acc:MGI:1925139]" 3.88619062121518 3.83240261449195 3.85496683263238 3.95110551957335 3.75881542360465 3.47209931774177 3.52025192686609 3.50466668899254 3.39382690189128 3.59709801634599 -0.349578977078582 3.67416000921857 -7.08376688058621 2.88498922778188e-05 0.00682570127114788 2.68025823140189,,,,
ENSMUSG00000053825 327814 "Ppfia2" "protein tyrosine phosphatase, receptor type, f polypeptide (PTPRF), interacting protein (liprin)," alpha 2 [Source:MGI Symbol;Acc:MGI:2443834]""	2.26560311349327	2.09953367845406	2.27408719268325	1.94222885079936	2.13041691797454	1.59204303379257	1.76683060217879	1.57639876837766	1.91620907009792	1.73619816568182	-0.350698721388587	1.91988665362141	-4.34826170052933	0.00135179351449982	0.041007310355988	-0.955311487403613"
ENSMUSG00000042510 212439 "AA986860" "expressed sequence AA986860 [Source:MGI Symbol;Acc:MGI:2138143]" 1.23702605163618 1.19264589145564 1.21546220205374 1.32435678053207 1.26633328569602 0.949427249203263 0.966427327264248 0.950569572249319 0.82636558551094 0.884853920732172 -0.351828569689769 1.06321451775141 -6.18020911362812 9.18649718803718e-05 0.0104116724239608 1.81227217063896,,,,
ENSMUSG00000026072 16177 "Il1r1" "interleukin 1 receptor," type I [Source:MGI Symbol;Acc:MGI:96545]""	8.50987011999441	8.18846999774645	8.50557073415052	8.43560848787416	8.45599386157366	7.99848819400839	8.29347767243979	8.00587852735944	8.08622148513482	8.06173065015672	-0.352877389104679	8.2540062278018	-5.00910108239064	0.000485133499197287	0.0250094275108679	-0.451429979178801",,,
ENSMUSG00000027716 22065 "Trpc3" "transient receptor potential cation channel, subfamily C," member 3 [Source:MGI Symbol;Acc:MGI:109526]""	2.35321236108649	2.44241322466965	2.35243689757357	2.44947827437735	2.33230364272764	2.09728130361259	1.98886430736046	2.09149871172477	1.98382133313423	2.10216454377657	-0.356960647823895	2.2111416371111	-7.7122868876173	1.3662908391678e-05	0.00470070697007342	3.62967690630981",,
ENSMUSG00000075324 60344 "Fign" "fidgetin [Source:MGI Symbol;Acc:MGI:1890647]" 2.13042948981421 1.81413216174485 1.96318061815631 2.03749359567853 1.9542166320392 1.38315933723334 1.72137033412762 1.59024337465393 1.50673724988603 1.59615117320277 -0.357440636876069 1.75848284963864 -5.19249941943167 0.000369089579978207 0.0216568586748148 0.383071857303869,,,,
ENSMUSG00000046402 19659 "Rbp1" "retinol binding protein 1," cellular [Source:MGI Symbol;Acc:MGI:97876]""	3.72192315376107	3.30463221629337	3.35755900146949	3.29472516420674	3.38002911525367	2.51699707279035	3.05096022180281	3.01037771303348	3.07526089393988	2.98670263043816	-0.358275806776239	3.16567802345374	-4.71974580634776	0.000754108712902818	0.0301344405218333	-0.619747186065041",,,
ENSMUSG00000029126 18196 "Nsg1" "neuron specific gene family member 1 [Source:MGI Symbol;Acc:MGI:109149]" 3.87777364781592 3.91603573906073 3.98880281808098 3.8899191026119 4.04654703725657 3.66930943554227 3.62607925614186 3.56023668255383 3.66598083989121 3.49562976837037 -0.359059309388771 3.77084257016466 -7.74940194208363 1.30911828171717e-05 0.00461660562047561 3.48884806262327,,,,
ENSMUSG00000019789 15214 "Hey2" "hairy/enhancer-of-split related with YRPW motif 2 [Source:MGI Symbol;Acc:MGI:1341884]" 2.3163150127731 2.66502456868527 2.84136497617623 2.76765649925887 2.82748261662542 2.74786940581645 2.46818206288336 2.28267426839473 2.36980780554585 2.29844669725441 -0.364215941986532 2.55198812471433 -4.5451785413901 0.000989705636491962 0.0347283276327254 -0.77593329706485…
ENSMUSG00000000340 13171 "Dbt" "dihydrolipoamide branched chain transacylase E2 [Source:MGI Symbol;Acc:MGI:105386]" 2.98278378874868 3.03217688243568 3.03884846396951 3.01694377936142 3.0629519856152 2.72834272104119 2.66874386506857 2.66928187745788 2.69434502706349 2.64065565746866 -0.364329289951892 2.84822847707463 -12.2845495086763 1.76392784225482e-07 0.000829398871428216 7.88824799319224,,…
ENSMUSG00000040537 11496 "Adam22" "a disintegrin and metallopeptidase domain 22 [Source:MGI Symbol;Acc:MGI:1340046]" 1.06975429423735 0.733125263766689 0.975966960714075 0.978569469298604 0.909006105455689 0.377373021203216 0.711330896673556 0.471201466903562 0.459228233949154 0.521692957667207 -0.364501093852197 0.697325935634021 -4.1873252818216 0.00175095824870941 0.0460232685789713 -0.9821259…
ENSMUSG00000030551 11819 "Nr2f2" "nuclear receptor subfamily 2, group F," member 2 [Source:MGI Symbol;Acc:MGI:1352452]""	6.37422823439762	6.13963510687061	6.38034947943662	6.37445722028051	6.30187493498744	5.88051998070414	6.09632105371423	5.87523491192534	5.8810648091346	5.95902518100616	-0.36813638382015	6.12572498402261	-6.3361520085209	7.46606091684463e-05	0.0096242266722455	1.42464238941453",,
ENSMUSG00000016024 16803 "Lbp" "lipopolysaccharide binding protein [Source:MGI Symbol;Acc:MGI:1098776]" 4.1570318688427 3.89341745079851 3.99781210468407 3.81122377758955 3.72643869083143 3.14394834735939 3.48111289489524 3.37271083261158 3.5724482933599 3.64204143887322 -0.368508757712425 3.67683607313654 -4.4090182494885 0.00122711531820462 0.0388484150422244 -1.22969155938375,,,,
ENSMUSG00000028542 14664 "Slc6a9" "solute carrier family 6 (neurotransmitter transporter, glycine)," member 9 [Source:MGI Symbol;Acc:MGI:95760]""	2.51392357880484	2.29071740088332	2.57170491780849	2.32478062058429	2.33230364272764	1.86666715135647	2.08009395423152	1.77735428726257	2.057849401642	2.04780325546269	-0.368528504699491	2.17788486226185	-4.93221821903904	0.00054482404278178	0.0262296516978832	-0.0869217019217565",,
ENSMUSG00000038893 215512 "Fam117a" "family with sequence similarity 117," member A [Source:MGI Symbol;Acc:MGI:2144564]""	2.10180566619289	2.21222231589462	2.20018544659161	2.23337855874903	2.34157735191707	2.0190832152721	1.90262548085261	1.92121725458814	1.8882512606261	1.7642345809735	-0.374982544094894	2.04927573474816	-7.0123476676973	3.14987758044071e-05	0.00682570127114788	2.80964274927654",,,
ENSMUSG00000026890 16874 "Lhx6" "LIM homeobox protein 6 [Source:MGI Symbol;Acc:MGI:1306803]" 5.07508991744418 5.30998362340267 5.20347012715681 5.25032538266512 4.93216137859031 4.88136976310107 4.63968525500879 4.75686281767716 4.70063791994152 5.007733084112 -0.376573196342799 4.97451447213876 -4.17915146855142 0.00177428206373471 0.0461771638211105 -1.84087356540241,,,,
ENSMUSG00000027848 99543 "Olfml3" "olfactomedin-like 3 [Source:MGI Symbol;Acc:MGI:1914877]" 0.258116620071101 0.59300991562831 0.662981230479907 0.69396615586717 0.500762991485791 0.565191021271994 0.211003226076506 0.154553961499036 0.093487967839053 0.309768866955458 -0.37804166125437 0.375046440175222 -4.08824578590585 0.00205679940377935 0.0486798865599186 -1.10052322950805,,,,
ENSMUSG00000020932 14580 "Gfap" "glial fibrillary acidic protein [Source:MGI Symbol;Acc:MGI:95697]" 1.38690303096046 1.20789721402633 1.46602169899369 1.1763073333388 1.15501962934491 0.731350430904253 0.893774989472951 0.59995316780705 0.925983009073173 0.942078123442991 -0.379827037518765 1.02985406290342 -4.32535064245865 0.00140221471576952 0.0417291999591664 -0.815755802123639,,,,
ENSMUSG00000087057 NA "Gm11730" "predicted gene 11730 [Source:MGI Symbol;Acc:MGI:3650941]" 1.54409958155675 1.69651812612687 1.5241901155793 1.67432150638428 1.7911804135268 1.47974716747542 1.28889786533389 1.46058194735008 1.32053559929694 1.17473642884959 -0.380850981939986 1.48186565155686 -5.29310580419857 0.000318337699478358 0.0201970668985537 0.57148974896472,,,,
ENSMUSG00000021998 18826 "Lcp1" "lymphocyte cytosolic protein 1 [Source:MGI Symbol;Acc:MGI:104808]" 4.33358569887405 4.35443033286829 4.43782979674697 4.46875413381316 4.4410104470558 4.11878942785639 4.08919106192911 4.0149859040908 3.98175519949903 4.01054336400944 -0.385640691073721 4.22304674901582 -10.8777250725736 5.68202217929958e-07 0.00171709601387825 6.68779167723895,,,,
ENSMUSG00000040613 11810 "Apobec1" "apolipoprotein B mRNA editing enzyme," catalytic polypeptide 1 [Source:MGI Symbol;Acc:MGI:103298]""	1.76098884166399	1.58022580718761	1.86531232274444	1.78070000419103	1.93290051590996	1.43226141579861	1.58957273930694	1.31810610809856	1.41663835986364	1.23322022814921	-0.386271999618162	1.57822038697357	-4.10837304936087	0.00199041793868149	0.0481590346435222	-1.27046153435735",,,
ENSMUSG00000027737 26570 "Slc7a11" "solute carrier family 7 (cationic amino acid transporter, y+ system)," member 11 [Source:MGI Symbol;Acc:MGI:1347355]""	3.26684709408171	2.89756743288319	3.26037012821147	3.24603737466635	3.15524861071325	2.61594936373816	2.96846043841171	2.62960985874878	2.64716265705141	2.74684275313758	-0.389277838284265	2.93841808907643	-4.1674861878788	0.00180813529083868	0.0464304210343095	-1.47335923559863",,
ENSMUSG00000026879 227753 "Gsn" "gelsolin [Source:MGI Symbol;Acc:MGI:95851]" 3.47646848295617 3.2723527878577 3.11416493706268 3.08926364154966 3.13272209462953 2.41075470964408 2.68820739197371 2.85276143488109 2.87792164388091 2.83256684073922 -0.390676181429656 2.96985534339694 -5.22989663914705 0.000349283374559986 0.0211458853285114 0.215634863088844,,,,
ENSMUSG00000031196 14069 "F8" "coagulation factor VIII [Source:MGI Symbol;Acc:MGI:88383]" 0.701320477729183 1.14061128481504 0.954973255351101 1.22177943333013 1.17590778429318 1.13882713185259 0.719761958512996 0.918005183898399 0.620859115884432 0.673023304473484 -0.391702286277417 0.906227333041899 -4.06305545013652 0.00214316395310195 0.0496411670319477 -1.21139664643649,,,,
ENSMUSG00000025969 18187 "Nrp2" "neuropilin 2 [Source:MGI Symbol;Acc:MGI:1100492]" 8.29950707925403 8.57240849181194 8.33394885870516 8.41181818070295 8.10212038601034 7.98518139178132 7.69322444158998 7.95604313170897 7.87470599703396 8.15954832249915 -0.401077887130723 8.13871433957003 -4.40099901634905 0.00124285274571589 0.0392207624856115 -1.4446672558197,,,,
ENSMUSG00000034842 109979 "Art3" "ADP-ribosyltransferase 3 [Source:MGI Symbol;Acc:MGI:1202729]" 2.86848807762008 2.64462063781678 2.58201132125494 2.6519935946487 2.39377441941139 1.81206050105571 2.12522041554009 2.19478883220591 2.1222752351899 2.36534715381899 -0.401550185970234 2.36867329489761 -4.58932768034859 0.000923568228506471 0.0338385803410708 -0.6620922638062,,,,
ENSMUSG00000037126 73728 "Psd" "pleckstrin and Sec7 domain containing [Source:MGI Symbol;Acc:MGI:1920978]" 2.4126853559863 2.35606306417498 2.75290851443472 2.48254536814606 2.45059150752841 2.18584627983967 2.21443371516886 1.74677645031312 2.1071946684951 2.13321035993115 -0.40219892963566 2.27630408668119 -4.18358867394685 0.00176158037757369 0.0461522424064176 -1.30197099648205,,,,
ENSMUSG00000045284 245404 "Dcaf12l1" "DDB1 and CUL4 associated factor 12-like 1 [Source:MGI Symbol;Acc:MGI:2444462]" 1.03988815702056 0.867247127399601 0.738635857281117 1.00482042385297 0.757886655823724 0.218493138315448 0.46279624128427 0.59995316780705 0.298577473132313 0.576934240455881 -0.409448678180536 0.632072830764754 -4.38604776152106 0.00127276487061506 0.0394643564421063 -0.670310711…
ENSMUSG00000066113 77739 "Adamtsl1" "ADAMTS-like 1 [Source:MGI Symbol;Acc:MGI:1924989]" 2.14453121380546 2.12385904720589 2.15026699828414 2.18827633597406 2.18553085476039 1.79338911238813 1.78703011751545 1.77129034781046 1.72792505315972 1.72808665944946 -0.411062019151808 1.95016955051768 -10.7995625071811 6.08640299829239e-07 0.00171709601387825 6.60803359777261,,,,
ENSMUSG00000015134 56847 "Aldh1a3" "aldehyde dehydrogenase family 1," subfamily A3 [Source:MGI Symbol;Acc:MGI:1861722]""	4.47142291050086	4.32675505480246	4.36708307827361	4.53667615543819	4.28992234111589	3.89187098205535	4.03785647556458	4.00726690867256	3.80611718443675	4.08070509816619	-0.413541542947153	4.17945788339608	-6.2247214721455	8.65567444871152e-05	0.0100906565102087	1.44665584253035",,,
ENSMUSG00000059456 19229 "Ptk2b" "PTK2 protein tyrosine kinase 2 beta [Source:MGI Symbol;Acc:MGI:104908]" 3.86930727977965 3.55076278001405 3.60671430838976 3.72305405878073 3.50703357481095 2.88645797284406 3.26482759684636 3.22079989482726 3.09067719078735 3.31381729220699 -0.413647068135111 3.3997280835147 -5.60184663665191 0.000204003991432581 0.0164438874465599 0.691170901598971,,,,
ENSMUSG00000024940 16998 "Ltbp3" "latent transforming growth factor beta binding protein 3 [Source:MGI Symbol;Acc:MGI:1101355]" 4.36704578561757 4.27640519641107 4.34909217418953 4.21977685371747 4.36744335308394 3.82909012859882 3.91566392757 3.85072958202378 3.98340792888442 3.82904750603906 -0.413995850834378 4.09653977011854 -9.68828090102781 1.69771552703776e-06 0.00225037025054297 5.5705484…
ENSMUSG00000029108 54216 "Pcdh7" "protocadherin 7 [Source:MGI Symbol;Acc:MGI:1860487]" 3.24082927729118 3.22316329089462 3.40089571293263 3.41093492294079 3.13138598779019 2.92127189046901 2.92719250988244 2.74239941789538 2.72232705140853 3.02030533957888 -0.414328389040824 3.06951031136265 -5.23833877486919 0.000344970946309668 0.0209748283131215 0.207784450327233,,,,
ENSMUSG00000045689 93875 "Pcdhb4" "protocadherin beta 4 [Source:MGI Symbol;Acc:MGI:2136738]" 2.13042948981421 2.15828705170783 2.37236707147338 2.36839800669496 2.38258678316913 2.08197709822324 2.03688801794903 1.8308124309194 1.83432368412608 1.81106466392055 -0.415438518856709 2.09175856705321 -5.71209458017897 0.000174600319724534 0.0147479767067921 1.08224593582034,,,,
ENSMUSG00000031803 72297 "B3gnt3" "UDP-GlcNAc:betaGal beta-1,"3-N-acetylglucosaminyltransferase 3 [Source:MGI Symbol;Acc:MGI:2152535]""	2.1161885657918	2.35606306417498	2.52261021380582	2.43265609883612	2.29698644436938	2.21419960514351	1.98537208778596	1.79539466141408	1.9057882793365	2.04780325546269	-0.417774171540703	2.15875383500515	-5.85422349153906	0.000143215199890661	0.0126820782619791	1.27226883321594",,,
ENSMUSG00000026365 12628 "Cfh" "complement component factor h [Source:MGI Symbol;Acc:MGI:88385]" 9.58694000047437 9.59694331605094 9.63171068170048 9.51721823228334 9.57238185761295 9.15901893122476 9.14625451807379 9.11486099750541 9.23613411843441 9.17625710711722 -0.418647663180053 9.37371453432548 -13.9345752727091 5.156708392723e-08 0.000363702642938753 9.12643626399709,,,,
ENSMUSG00000053626 21892 "Tll1" "tolloid-like [Source:MGI Symbol;Acc:MGI:106923]" 3.61963304150526 3.44746893979526 3.77337461264155 3.73093853400917 3.46097312925786 3.15861233580266 3.3115934388942 2.97123646127721 3.0215779323017 3.3111047362093 -0.424221844321047 3.37695479178552 -4.46419102556364 0.00112438038917099 0.0371440509827773 -1.07739294802143,,,,
ENSMUSG00000022057 58860 "Adamdec1" "ADAM-like," decysin 1 [Source:MGI Symbol;Acc:MGI:1917650]""	3.39033142766106	3.26386480191184	3.14924352048219	2.99583088685787	3.20309391571623	2.49405456519616	2.64901415885247	2.77306918602367	2.90955966805203	2.71641429177037	-0.425493508248434	2.94950245048301	-5.53128552793007	0.000225573802937668	0.0173177573109833	0.671640458111611",,,
ENSMUSG00000064023 259277 "Klk8" "kallikrein related-peptidase 8 [Source:MGI Symbol;Acc:MGI:1343327]" 2.22636400905977 1.99791070436865 2.38811531909025 2.05015341310969 2.07589456315155 1.57027225871293 1.791036302803 1.34285076457206 1.75913371618926 1.72808665944946 -0.430902508022382 1.88256752933637 -4.36177205399401 0.00132295904034983 0.0404808247791209 -0.92329635737405,,,,
ENSMUSG00000074934 23892 "Grem1" "gremlin 1," DAN family BMP antagonist [Source:MGI Symbol;Acc:MGI:1344337]""	1.36298000980021	1.39275446256769	1.17971540574097	1.32435678053207	1.37870747493665	0.915294189637412	0.848359948209512	1.06405219147317	0.925983009073173	0.855367509850496	-0.433541347654617	1.10710418143589	-6.64366730467021	5.00652705777557e-05	0.00776066710736068	2.38829414403116",,,
ENSMUSG00000042156 66573 "Dzip1" "DAZ interacting protein 1 [Source:MGI Symbol;Acc:MGI:1914311]" 1.21045980651706 0.808429986395347 1.09589170712946 1.01130920181159 0.877474017794479 0.218493138315448 0.659682867262228 0.362459762247215 0.449694985280753 0.585938921807756 -0.436290928138166 0.704595801557857 -4.54633846820927 0.000987905417916512 0.0347283276327254 -0.435088684942897,,,,
ENSMUSG00000035948 380660 "Acss3" "acyl-CoA synthetase short-chain family member 3 [Source:MGI Symbol;Acc:MGI:2685720]" 1.26311192977431 1.11926032158623 1.25034464532378 1.28205176329847 1.14446103472166 0.731350430904253 0.840649812658318 0.705485253027332 0.670948002744329 0.825265846591321 -0.436302807784085 0.963772684845346 -6.57788354696862 5.44778379389863e-05 0.00821986753377378 2.299430…
ENSMUSG00000026207 11790 "Speg" "SPEG complex locus [Source:MGI Symbol;Acc:MGI:109282]" 2.42429131242592 2.00956215653578 2.31173105379296 2.23337855874903 2.28501927063369 1.54816791489143 1.96423936583035 1.68360499748769 1.76683152495453 1.70347485729421 -0.43755866395667 1.98335420145177 -5.03742091547172 0.000464933524388059 0.0245702306167406 0.112966500438467,,,,
ENSMUSG00000030757 210162 "Zkscan2" "zinc finger with KRAB and SCAN domains 2 [Source:MGI Symbol;Acc:MGI:2444060]" 2.4126853559863 2.32609166288758 2.5922446192012 2.57524062946383 2.30648922040033 2.05087285974475 2.10926537166536 1.82496952214168 1.84163156439043 2.13321035993115 -0.441766609417511 2.20897221529713 -4.87770398918843 0.00059184996144598 0.0267798514713678 -0.177121086409292,,,,
ENSMUSG00000024873 12794 "Cnih2" "cornichon family AMPA receptor auxiliary protein 2 [Source:MGI Symbol;Acc:MGI:1277225]" -0.092538705497071 -0.0260926074499669 -0.0403486463867823 0.175367600190127 0.0244968262943076 -0.163907480519447 -0.31756112881438 -0.301986071130732 -0.580914023823148 -0.407642425779451 -0.443601485005684 -0.217182342576509 -4.42453928669264 0.00119724978690378 0.038302822…
ENSMUSG00000106019 NA "Gm43672" "predicted gene 43672 [Source:MGI Symbol;Acc:MGI:5663809]" 0.662647374818929 0.781499044955791 0.513052467275858 0.846906891415754 0.785331413187363 0.474336263247531 0.281041010275807 0.558299700563344 0.199674024997163 0.265618169230651 -0.449403722520273 0.510108361922326 -4.80859864708921 0.000657742038842675 0.0282009398173701 -0.0407786538493928,,,,
ENSMUSG00000036606 140570 "Plxnb2" "plexin B2 [Source:MGI Symbol;Acc:MGI:2154239]" 5.68329708489133 5.55602124881906 5.81681093257185 5.65695231179871 5.54771128911949 5.15987689108473 5.27671501296834 5.00118220037543 5.19153246189778 5.29501319675644 -0.45229990184728 5.41761457067938 -6.74567989279398 4.39663581276028e-05 0.0073832077112853 2.01039188337064,,,,
ENSMUSG00000041734 170643 "Kirrel" "kirre like nephrin family adhesion molecule 1 [Source:MGI Symbol;Acc:MGI:1891396]" 2.95104128324875 2.49516561712213 2.64234982581123 2.82587261586273 2.64101834459088 1.83049332840817 2.37250451401563 2.25251957910996 2.03252906973381 2.24828194398188 -0.465963767907244 2.42203064871247 -4.85258131945134 0.000614955347218828 0.027134271806515 -0.25611202821599…
ENSMUSG00000030606 67666 "Hapln3" "hyaluronan and proteoglycan link protein 3 [Source:MGI Symbol;Acc:MGI:1914916]" 2.58802892933981 2.28593461384919 2.62584068974035 2.47552308739457 2.35308628282918 1.79338911238813 2.09313190279485 1.73436151107265 1.91966600702006 2.04127102462106 -0.469770713662544 2.18256433967886 -5.41733717233806 0.000265719156164294 0.0186479324221569 0.644662748452017,,,,
ENSMUSG00000039683 330222 "Sdk1" "sidekick cell adhesion molecule 1 [Source:MGI Symbol;Acc:MGI:2444413]" 2.97491339749782 3.13548831273903 3.1165302318673 3.02016466693772 3.02604061157527 2.68847813240269 2.51978986764179 2.54328080009323 2.64716265705141 2.63632789346204 -0.471422096149404 2.82542444436059 -10.5064729240176 7.90643585490779e-07 0.0017585400168935 6.43164606135342,,,,
ENSMUSG00000041741 54611 "Pde3a" "phosphodiesterase 3A," cGMP inhibited [Source:MGI Symbol;Acc:MGI:1860764]""	3.94377329756208	3.6359201186068	3.86765995162346	4.04580467988557	3.71578014089894	3.22977652835735	3.53346442372145	3.32589995180614	3.07990310475899	3.47759910065133	-0.473266489643867	3.58234204891364	-4.37912853906583	0.00128686372149505	0.0397210058105234	-1.25868949440641",,,
ENSMUSG00000073650 241112 "Catip" "ciliogenesis associated TTC17 interacting protein [Source:MGI Symbol;Acc:MGI:2685062]" 0.978234497241874 0.917588999563401 1.01705953307136 0.817588371457447 0.858218567350079 0.377373021203216 0.401228467730675 0.296431714812601 0.505971839578138 0.464251960147073 -0.47545394605651 0.638923446318826 -6.77222620077379 4.25140480003391e-05 0.0073832077112853 2.47…
ENSMUSG00000086040 330319 "Wipf3" "WAS/WASL interacting protein family," member 3 [Source:MGI Symbol;Acc:MGI:3044681]""	4.09666030658102	4.15182133935894	4.43972006727186	4.13020417090358	4.30777567807809	3.89187098205535	3.83646919615978	3.52463098092856	3.87272896765993	3.68667374498761	-0.479080646972722	3.99143868932551	-5.85655472299199	0.000142753812245807	0.0126820782619791	0.954421979656845",,,
ENSMUSG00000031274 12830 "Col4a5" "collagen, type IV," alpha 5 [Source:MGI Symbol;Acc:MGI:88456]""	1.98126895162205	1.61877326638135	1.55938930632889	1.69462220071473	1.54046352729514	0.608559135398125	1.16471444833017	1.23241741115702	1.0822195875214	1.2446377795429	-0.483111769713965	1.35783476239929	-5.60558192578902	0.000202925413761249	0.0164438874465599	1.03459430758567",,
ENSMUSG00000031596 11988 "Slc7a2" "solute carrier family 7 (cationic amino acid transporter, y+ system)," member 2 [Source:MGI Symbol;Acc:MGI:99828]""	2.82536969215906	2.26664331321267	2.40756192275996	2.52850686241728	2.41149611975589	1.35796704170015	2.09960695659958	1.98548708515973	1.84527166963597	1.97083531554305	-0.484453987503263	2.16131201872903	-4.89279646294158	0.000578413976389771	0.0266639179257566	-0.139604100164092",,
ENSMUSG00000015745 67220 "Plekho1" "pleckstrin homology domain containing," family O member 1 [Source:MGI Symbol;Acc:MGI:1914470]""	3.72192315376107	4.05745341064042	4.23180708620839	3.92298918222559	3.95962792333238	3.7586478086284	3.46490430870995	3.24725535105162	3.60823734649679	3.5678543358295	-0.500131240252927	3.75121257045773	-5.57421447397416	0.000212175889364402	0.0168690097516873	0.583148525490809",,,
ENSMUSG00000009876 84682 "Cox4i2" "cytochrome c oxidase subunit 4I2 [Source:MGI Symbol;Acc:MGI:2135755]" 1.8148892863028 1.31506997964831 1.42080264106402 1.5281388471104 1.29047732943132 0.273420319050594 1.0151911668378 0.918005183898399 0.78905246737503 1.04361503131302 -0.500446086038378 1.12331776293515 -4.58096823411052 0.000935722922606812 0.0338443783238248 -0.431044440316783,,,,
ENSMUSG00000047307 93884 "Pcdhb13" "protocadherin beta 13 [Source:MGI Symbol;Acc:MGI:2136748]" 1.15581308473161 1.49161171145244 1.38984949783424 1.31913599950186 1.38768855605167 1.13882713185259 0.769339120978468 0.895879931126687 0.966656783990608 0.884853920732172 -0.502543915785447 1.12242845837844 -7.0552643770511 2.98770202490293e-05 0.00682570127114788 2.87405611127804,,,,
ENSMUSG00000050379 56526 "Septin6" "septin 6 [Source:MGI Symbol;Acc:MGI:1888939]" 1.68583843557234 1.34296816101209 1.43603368467849 1.33474200375184 1.4143011395513 0.52047872957309 0.945013187457821 0.862042528375302 0.959956956279671 0.870186045945887 -0.503608022045576 1.11958954476783 -7.03173840959176 3.07545612869881e-05 0.00682570127114788 2.84432483604034,,,,
ENSMUSG00000026833 56177 "Olfm1" "olfactomedin 1 [Source:MGI Symbol;Acc:MGI:1860437]" 2.36530471311027 2.3096915508186 2.40369351572557 2.14467277800522 2.1169782825591 1.59204303379257 1.65257916828299 1.54119460029309 1.82697859771221 1.8489610380354 -0.511000948364497 1.97040569261055 -6.22498310665066 8.65265358658965e-05 0.0100906565102087 1.81059238515901,,,,
ENSMUSG00000039062 16790 "Anpep" "alanyl (membrane) aminopeptidase [Source:MGI Symbol;Acc:MGI:5000466]" 3.09596057249895 3.04780004184329 3.01368935965658 3.11208345096264 2.80251540070129 2.3860438156139 2.43784126603202 2.47776100933058 2.35966282724509 2.67481820155642 -0.516192714382811 2.73504494552233 -6.37202225038007 7.12152649158669e-05 0.00943904931489375 1.89806975495339,,,,
ENSMUSG00000046480 399548 "Scn4b" "sodium channel, type IV," beta [Source:MGI Symbol;Acc:MGI:2687406]""	5.13635186382679	4.70549679627044	5.11041424201254	5.0427050041397	4.84884757042421	4.19545555417866	4.62404986693923	4.23363165171351	4.31540418246306	4.51831642352825	-0.523597340728011	4.67155242258559	-5.06548416277336	0.000445796864842665	0.0245641038104321	-0.351000530609515",,
ENSMUSG00000097305 NA "Gm17276" "predicted gene," 17276 [Source:MGI Symbol;Acc:MGI:4936910]""	0.582044914860029	0.0207192342233951	0.0808842972000827	0.042291907198187	-0.0223194234700071	-1.18088199829483	-0.388280784159624	-0.493118818603185	-0.414975314431043	-0.354994131936763	-0.523896128760659	-0.258305539495028	-4.10016199677457	0.00201722329411238	0.0482287318419479	-1.06734274270354",,,
ENSMUSG00000028040 13639 "Efna4" "ephrin A4 [Source:MGI Symbol;Acc:MGI:106643]" 1.33865359437114 1.46223533192094 1.5241901155793 1.23846863741873 1.26145560833237 0.880333958257907 0.719761958512996 0.640437687743954 0.953225869569836 0.935048001776672 -0.527649042371952 1.07718516426346 -5.83336353155167 0.000147415572652163 0.0128360744927865 1.36108981689763,,,,
ENSMUSG00000049690 210356 "Nckap5" "NCK-associated protein 5 [Source:MGI Symbol;Acc:MGI:2686394]" 4.28667046063191 4.07696571933187 4.16596213211265 4.16989693902855 3.9543482249625 3.35601968283808 3.59662662647179 3.51195843661992 3.5073110412432 3.71670472933311 -0.529749998522927 3.83154642883634 -7.88846189897015 1.11686287084312e-05 0.0042579642313819 3.64905102326723,,,,
ENSMUSG00000039116 215798 "Adgrg6" "adhesion G protein-coupled receptor G6 [Source:MGI Symbol;Acc:MGI:1916151]" 7.50779323260821 7.26422174310447 7.4188971718747 7.4877201723262 7.20649787518685 6.70759391099214 6.96100578562742 6.81655820380329 6.72979214036495 7.02354534522256 -0.536752148597761 7.11208491896853 -6.93613536203752 3.46177090754177e-05 0.00718362854164027 2.26295698134189,,,,
ENSMUSG00000040722 56807 "Scamp5" "secretory carrier membrane protein 5 [Source:MGI Symbol;Acc:MGI:1928948]" 2.52474597142227 2.23721389526476 2.40369351572557 2.24993488513698 2.2656628865272 1.47974716747542 1.80695071534514 1.64433027867139 1.80471626417068 1.78393217692609 -0.537847050043718 2.01056468308477 -8.59528417475807 5.13881825742139e-06 0.00333546886739168 4.59619018736125,,,,
ENSMUSG00000062563 12879 "Cys1" "cystin 1 [Source:MGI Symbol;Acc:MGI:2177632]" 1.88376025113267 1.80747284372975 1.72355119850636 1.91480279450219 1.70398730351645 1.19681085657964 1.25449408574376 1.35100555977027 1.12477403381837 1.36460598048268 -0.540192784444307 1.51915037098526 -7.75199108919992 1.30522768718846e-05 0.00461660562047561 3.68295265177026,,,,
ENSMUSG00000026587 11899 "Astn1" "astrotactin 1 [Source:MGI Symbol;Acc:MGI:1098567]" 1.68583843557234 1.46646875788426 1.87652025192241 1.67840456226351 1.5037595622752 1.01536221847081 1.2192497989737 0.743151023012398 1.00621521955152 1.19253184008783 -0.543575197461628 1.32330359263704 -4.97681192085039 0.000509308984002108 0.0256582590297633 0.13504614113015,,,,
ENSMUSG00000032496 17002 "Ltf" "lactotransferrin [Source:MGI Symbol;Acc:MGI:96837]" 0.150431369485033 0.292770745292476 0.210538555923379 0.1520672501605 0.46726405157397 -0.092714802597839 -0.250146700888886 -0.156170066191003 -0.117049465190837 -0.46228502249458 -0.545600704552578 -0.0191052114521292 -4.99924599130104 0.000492380136496268 0.0250740585033082 0.195024933828211,,,,
ENSMUSG00000021760 69590 "Gpx8" "glutathione peroxidase 8 (putative) [Source:MGI Symbol;Acc:MGI:1916840]" 1.06975429423735 0.496947821778628 0.713855859345916 0.910773062323939 0.722829821254084 -0.317786798845204 0.432340759248692 0.227236206480462 -0.0211390438635723 0.208459151296103 -0.557051939649153 0.415604178407304 -4.13624364438648 0.0019021849803803 0.0470740725144641 -1.02720333432346,…
ENSMUSG00000070867 666048 "Trabd2b" "TraB domain containing 2B [Source:MGI Symbol;Acc:MGI:3650152]" -0.0278536262200263 -0.124535306117983 -0.0194224146553125 0.0674184351177246 -0.212798864539696 -0.584580990436276 -0.561341450738143 -0.647023572543081 -0.813655484331096 -0.46228502249458 -0.557641308877421 -0.388480089338139 -5.03943168970926 0.000463533703585988 0.0245702306167406 0.1766469069…
ENSMUSG00000073010 331493 "Gm5127" "predicted gene 5127 [Source:MGI Symbol;Acc:MGI:3648285]" 5.43916970422918 4.97357517121877 5.3708312710138 5.27379078510134 5.04005527963043 4.31808915649336 4.81714282767486 4.42635747053686 4.54482489806705 4.77755183945846 -0.560431269809156 4.89684020147113 -5.01825887863845 0.000478501194580952 0.0249768088125234 -0.454511227572604,,,,
ENSMUSG00000003352 12297 "Cacnb3" "calcium channel, voltage-dependent," beta 3 subunit [Source:MGI Symbol;Acc:MGI:103307]""	0.913827983586044	0.646227555087136	0.67586906357796	0.764802056000908	0.750943107067143	-0.0248706765123176	0.258070807713478	0.244848700548369	0.117769480771095	0.136737858751681	-0.562591406209524	0.419895440373986	-7.52194270903778	1.70524282295669e-05	0.005264195265318	3.19858006160103",,
ENSMUSG00000047747 330812 "Rnf150" "ring finger protein 150 [Source:MGI Symbol;Acc:MGI:2443860]" 0.775689053784863 0.376140201356149 0.42419135480723 0.558749703713528 0.228219186438819 -0.794511157666127 -0.0649658219370652 -0.110665584064044 -0.297936176821729 0.0741200975304777 -0.564479473679515 0.0808841039382862 -4.23287344738181 0.00162675346067688 0.0445750495001781 -0.868121286059308,,,,
ENSMUSG00000058488 16591 "Kl" "klotho [Source:MGI Symbol;Acc:MGI:1101771]" 3.00614058182048 2.82359052221101 2.86687783305196 2.94589628989878 2.63725777550991 2.05087285974475 2.26715498441626 2.23058797925075 2.13124848439637 2.4466878571568 -0.565436254559742 2.53397644436809 -6.71221124024361 4.58740501383845e-05 0.00752441106107037 2.37886556416463,,,,
ENSMUSG00000052609 263406 "Plekhg3" "pleckstrin homology domain containing," family G (with RhoGef domain) member 3 [Source:MGI Symbol;Acc:MGI:2388284]""	3.0367061481147	2.65948841749291	2.72527825268815	3.0629571805454	2.79071449716413	2.0029217942222	2.4198432480919	2.37354002171485	1.95378728989815	2.30664048837931	-0.590402557470768	2.52646568157523	-5.14305069994439	0.000397135122912593	0.0223186774653587	0.172992317990807",,,
ENSMUSG00000021303 14706 "Gng4" "guanine nucleotide binding protein (G protein)," gamma 4 [Source:MGI Symbol;Acc:MGI:102703]""	0.880513375773013	0.954225121626486	0.54149680823874	0.938275105525684	0.771674294602818	0.218493138315448	0.111994707501183	0.544143607104773	0.129758684415207	0.331347662481724	-0.594671634045107	0.515350863059538	-5.26828467024423	0.000330125944860954	0.0204934269874851	0.599772844364179",,,
ENSMUSG00000022754 56277 "Tmem45a" "transmembrane protein 45a [Source:MGI Symbol;Acc:MGI:1913122]" 2.74435227480847 2.39656009630519 2.64890094379115 2.52624323325024 2.4136961040374 1.59204303379257 1.99929053069671 1.74058233506061 1.88471812995586 1.9913131366372 -0.596128197549303 2.18527921552119 -7.51626113877153 1.71666654051204e-05 0.005264195265318 3.40741869006498,,,,
ENSMUSG00000043458 93883 "Pcdhb12" "protocadherin beta 12 [Source:MGI Symbol;Acc:MGI:2136747]" 0.946390624626632 1.15116943101743 1.07658380879716 1.40048272431346 1.5037595622752 1.07841502829861 0.863657694711866 0.939796241329391 0.58647353796378 0.434650423815871 -0.596973454938778 0.978531650048072 -4.42048471311021 0.00120497686774633 0.0384556644715605 -0.660734046130321,,,,
ENSMUSG00000021253 21809 "Tgfb3" "transforming growth factor," beta 3 [Source:MGI Symbol;Acc:MGI:98727]""	2.1995988631424	1.57239116187065	1.69217927267823	1.76542667404898	1.61118353357858	0.161391682510967	1.2192497989737	1.11282481318455	1.02559497845547	1.18662439209432	-0.599807283872682	1.33939730619053	-4.86448282338597	0.00060389238342536	0.0270428760653909	-0.0293014559219467",,,
ENSMUSG00000041624 234889 "Gucy1a2" "guanylate cyclase 1, soluble," alpha 2 [Source:MGI Symbol;Acc:MGI:2660877]""	0.946390624626632	0.675778857156652	0.623612213893285	0.931448588738979	0.664904370253148	-0.163907480519447	0.258070807713478	0.313224185826571	-0.0889897390052753	0.254366100571378	-0.604282620196149	0.412725694832136	-5.33833956258063	0.000297994170541812	0.0195382140052113	0.687140728396668",,
ENSMUSG00000020422 319939 "Tns3" "tensin 3 [Source:MGI Symbol;Acc:MGI:2443012]" 3.84792140550812 3.39513187153842 3.48384905808429 3.68601717118249 3.40788607006236 2.47074130981568 3.03753372858843 2.96858889674991 2.73022323328236 3.03681768163824 -0.60486417541988 3.20226742448013 -5.91049651735153 0.000132510936162637 0.0123788030828487 1.1805470526787,,,,
ENSMUSG00000032085 21345 "Tagln" "transgelin [Source:MGI Symbol;Acc:MGI:106012]" 4.59209589257854 4.09142869392349 4.54180725709316 4.70273271862998 4.43668982573467 3.71467004246228 4.1683226236512 3.78151977567791 3.54024725202708 3.89483738784137 -0.609111774346304 4.14422454898371 -4.23573008686643 0.00161927890848883 0.0445750495001781 -1.60615863728777,,,,
ENSMUSG00000058396 11536 "Gpr182" "G protein-coupled receptor 182 [Source:MGI Symbol;Acc:MGI:109545]" 4.08208040329943 4.00748586355729 4.34808607077514 4.1662672185212 4.21432222059136 3.64868212057747 3.7046354034044 3.3545739849446 3.5713497947195 3.51579576048498 -0.609904605083054 3.85865723045196 -7.95427649145598 1.03673258215377e-05 0.00417832851538888 3.72293029618223,,,,
ENSMUSG00000042804 100129 "Gpr153" "G protein-coupled receptor 153 [Source:MGI Symbol;Acc:MGI:1916157]" 1.50090648559794 0.929904701824012 1.17063857670534 1.40048272431346 1.13382459526338 0.101936695496375 0.832898250655175 0.613574628101449 0.298577473132313 0.647445449492423 -0.61054687911947 0.841453067467491 -4.27770706451154 0.00151351220244384 0.0430435546928887 -0.855965004529874,,,,
ENSMUSG00000032387 71973 "Rbpms2" "RNA binding protein with multiple splicing 2 [Source:MGI Symbol;Acc:MGI:1919223]" 1.23702605163618 1.10846516614846 1.24170278518276 1.2048949055583 0.939863730926557 0.377373021203216 0.521843763797881 0.378505173084315 0.410919266675857 0.698155572525689 -0.615337854467905 0.789589873206466 -6.51962979274418 5.87359874654811e-05 0.00851007570019638 2.208395921…
ENSMUSG00000029304 20750 "Spp1" "secreted phosphoprotein 1 [Source:MGI Symbol;Acc:MGI:98389]" 0.582044914860029 0.302275520317385 0.210538555923379 0.486071561089566 0.664904370253148 -0.238796495912655 0.0330076732671976 0.116791926715514 -0.174861220866201 -0.46228502249458 -0.615800607648064 0.116443296173732 -4.38595465278442 0.00127295350780933 0.0394643564421063 -0.645609705971602,,,,
ENSMUSG00000026211 98733 "Obsl1" "obscurin-like 1 [Source:MGI Symbol;Acc:MGI:2138628]" 0.880513375773013 0.754055802436489 0.798785353742389 1.09921476689505 0.672273523991985 0.218493138315448 0.347835546608604 0.313224185826571 -0.145665782916478 0.434650423815871 -0.616449573452688 0.510176727746978 -4.45350644764811 0.00114354320840007 0.0374264976744578 -0.557822199376385,,,,
ENSMUSG00000032997 74241 "Chpf" "chondroitin polymerizing factor [Source:MGI Symbol;Acc:MGI:106576]" 0.913827983586044 0.35802554072264 0.636854948010174 0.61095215669636 0.424266007281756 -0.685731005073282 0.0991268741811764 -0.203156694700029 -0.189683528751007 0.0219923562828424 -0.617919239123976 0.164378248845812 -4.81789229926338 0.000648444848031714 0.0278870823973639 -0.0354195476796644,…
ENSMUSG00000025610 224419 "Map3k7cl" "Map3k7 C-terminal like [Source:MGI Symbol;Acc:MGI:2446584]" 1.70499620668886 1.35671751968319 1.50986640299679 1.82188657662247 1.36513014550463 0.691570020037614 1.10159909468733 0.961263049219383 0.496743493959152 1.10127499866533 -0.628580599295855 1.19409052690556 -4.13673219808172 0.00190067541878906 0.0470740725144641 -1.13658691730131,,,,
ENSMUSG00000035390 381979 "Brsk1" "BR serine/threonine kinase 1 [Source:MGI Symbol;Acc:MGI:2685946]" 1.9494927288688 1.5406200547257 1.82538433938566 1.81819055327996 1.73949937958466 0.880333958257907 1.30018585978703 1.01357286693975 1.01916394092478 1.10754169318058 -0.629395182950301 1.40478870323029 -6.86929028411296 3.76284316493307e-05 0.00727105009377341 2.6672665574542,,,,
ENSMUSG00000031517 234267 "Gpm6a" "glycoprotein m6a [Source:MGI Symbol;Acc:MGI:107671]" 5.74707001369574 5.18518302757741 5.45127087656847 5.45637220975714 5.01961800699791 4.06920330427911 4.83423010861956 4.57909221775024 4.56814093951379 4.97982313361225 -0.63215580243332 4.98777363863725 -4.18062524541535 0.00177005268267914 0.0461522424064176 -1.82975409794789,,,,
ENSMUSG00000055805 57778 "Fmnl1" "formin-like 1 [Source:MGI Symbol;Acc:MGI:1888994]" 1.26311192977431 1.48745153102373 1.58010383789532 1.52360687377111 1.8573289131421 1.332327009144 1.10803634204278 1.02381102128977 1.07603660484792 0.647445449492423 -0.632354279333756 1.27390319042039 -5.00036965945609 0.000491548099180081 0.0250740585033082 0.174778229626462,,,,
ENSMUSG00000023972 71461 "Ptk7" "PTK7 protein tyrosine kinase 7 [Source:MGI Symbol;Acc:MGI:1918711]" 1.21045980651706 0.801744234493716 1.0471286387978 0.958562960157853 0.771674294602818 -0.163907480519447 0.380107825613492 0.116791926715514 0.199674024997163 0.414573160694151 -0.634113188816387 0.547311949812746 -5.89851667832957 0.000134715689238773 0.0124576767857458 1.42002087405799,,,,
ENSMUSG00000039899 14190 "Fgl2" "fibrinogen-like protein 2 [Source:MGI Symbol;Acc:MGI:103266]" 1.60655726490901 2.03258650742252 1.97886547118522 1.5281388471104 1.73949937958466 1.38315933723334 0.893774989472951 0.971877847319918 1.42152333299639 1.23894029869146 -0.641317275850924 1.46538148673137 -4.56679259552095 0.000956722565095672 0.0341658949449102 -0.512221963311724,,,,
ENSMUSG00000052133 20357 "Sema5b" "sema domain, seven thrombospondin repeats (type 1 and type 1-like), transmembrane domain (TM) and short cytoplasmic domain," (semaphorin) 5B [Source:MGI Symbol;Acc:MGI:107555]""	0.811483465780788	0.808429986395347	0.810520070103287	0.549862655178292	0.672273523991985	0.0399257965611498	-0.036287952193685	-0.0237485162679789	0.222245948521531	0.0994942613076406	-0.647003360432982	0.36549742592237	-7.00117216451805	3.19365010559875e-05	0.00682570127114788	2.6462370436791",
ENSMUSG00000034275 235086 "Igsf9b" "immunoglobulin superfamily," member 9B [Source:MGI Symbol;Acc:MGI:2685354]""	1.03988815702056	0.81508489798367	0.569391163422884	0.764802056000908	0.432968748529954	-0.490060517895983	-0.0942253312958196	0.191352747426351	-0.0751619128439835	0.298857214698689	-0.648754645203557	0.314303273852258	-4.56912932727684	0.000953226947085802	0.0341658949449102	-0.381119616927286",,,
ENSMUSG00000003153 20527 "Slc2a3" "solute carrier family 2 (facilitated glucose transporter)," member 3 [Source:MGI Symbol;Acc:MGI:95757]""	1.00939064868224	0.929904701824012	0.975966960714075	0.549862655178292	0.722829821254084	-0.092714802597839	0.00568752007143451	-0.0449918143345484	0.381137849755619	0.24302558291099	-0.649409410851223	0.439478102762443	-5.0408131649401	0.000462574574092986	0.0245702306167406	0.285455102003799",,,
ENSMUSG00000043719 245026 "Col6a6" "collagen, type VI," alpha 6 [Source:MGI Symbol;Acc:MGI:2444259]""	7.9761410049001	7.73354053729991	7.90724905524869	7.85750538895157	7.55509045434245	6.98820378340032	7.25957357735138	7.08190910433322	7.13971799649863	7.42448888938112	-0.651155471899338	7.49212742735928	-6.8899951028106	3.66667556357649e-05	0.00718362854164027	2.22185459312731",,
ENSMUSG00000051359 52589 "Ncald" "neurocalcin delta [Source:MGI Symbol;Acc:MGI:1196326]" 1.15581308473161 0.675778857156652 0.845162169924968 1.12337730213817 0.722829821254084 -0.163907480519447 0.432340759248692 0.279441481098832 -0.145665782916478 0.394212544453036 -0.652194718109675 0.50457861928648 -4.23733086346277 0.00161510618103915 0.0445750495001781 -0.880327083566116,,,,
ENSMUSG00000032289 207596 "Thsd4" "thrombospondin, type I," domain containing 4 [Source:MGI Symbol;Acc:MGI:2672033]""	1.98126895162205	1.45798944687763	1.81377039203806	1.82557315535742	1.47455212428327	0.52047872957309	1.1952659996981	0.827392392786764	0.78905246737503	1.18069265520025	-0.655451875309738	1.29068433794478	-4.72859838057118	0.000743868441572553	0.0298096824909728	-0.227578822502991",,
ENSMUSG00000037095 76905 "Lrg1" "leucine-rich alpha-2-glycoprotein 1 [Source:MGI Symbol;Acc:MGI:1924155]" 5.4604632860666 5.8432558520636 5.68077730797998 5.33164732771651 5.45889049973381 5.01429132499978 4.60881068726476 4.79770907809412 5.12645668545454 5.01982784592317 -0.659422575757534 5.23317391289206 -5.38971228119556 0.000276559442077994 0.0189376091745252 0.08508469472096,,,,
ENSMUSG00000026442 269116 "Nfasc" "neurofascin [Source:MGI Symbol;Acc:MGI:104753]" 1.99689840055646 1.30564939910555 1.43603368467849 1.57269238151208 1.31892673416386 -0.238796495912655 0.923276399216303 0.815654910321823 0.629328963721161 0.92088414475722 -0.673735832713379 1.04924223243472 -4.60465860705443 0.000901708749768688 0.0334723779585187 -0.378424722364424,,,,
ENSMUSG00000015599 106763 "Ttbk1" "tau tubulin kinase 1 [Source:MGI Symbol;Acc:MGI:2147036]" 0.738983910058949 0.561694575286477 0.569391163422884 0.486071561089566 0.612238633218902 -0.238796495912655 -0.0942253312958196 -0.0665525949427362 -0.00794359562082654 -0.161738771780709 -0.675691795737596 0.206602027060646 -8.86778885936374 3.85991737218726e-06 0.00302488858067075 4.24552694396891,,,,
ENSMUSG00000025092 73442 "Hspa12a" "heat shock protein 12A [Source:MGI Symbol;Acc:MGI:1920692]" 2.25264163388067 1.86952862779535 2.07442874782187 2.39345250143791 1.99004141057386 1.25255390814711 1.65697606196452 1.48301768749566 1.00621521955152 1.56004994670069 -0.682593629172379 1.74217588633884 -4.53433000196311 0.00100671146892566 0.0349241623335057 -0.612486695564995,,,,
ENSMUSG00000018830 17880 "Myh11" "myosin, heavy polypeptide 11," smooth muscle [Source:MGI Symbol;Acc:MGI:102643]""	5.8878458108821	5.40347418978334	5.61621904032732	5.92567276116564	5.35882733880525	4.58830724107358	5.13458333825034	4.95444665455447	4.4993431278439	5.18597698371002	-0.702390396272109	5.25443669834178	-4.32318250050821	0.00140708774201404	0.041775403056005	-1.62033596644862",,
ENSMUSG00000038530 19736 "Rgs4" "regulator of G-protein signaling 4 [Source:MGI Symbol;Acc:MGI:108409]" 5.21195625966794 4.65306729796272 4.9878709147424 5.25921228989881 4.85290661446739 3.98119920036287 4.557994462751 4.28134939993733 3.88515969056473 4.41283498479903 -0.702400234360909 4.60673819283334 -4.54709193715718 0.000986737880350241 0.0347283276327254 -1.16782113417769,,,,
ENSMUSG00000070304 72821 "Scn2b" "sodium channel, voltage-gated, type II," beta [Source:MGI Symbol;Acc:MGI:106921]""	1.23702605163618	0.646227555087136	0.54149680823874	0.839632929414889	0.549596627172989	-1.18088199829483	0.0861432350833533	0.209406038077536	-0.174861220866201	0.19675048073456	-0.70610618140911	0.262659936733906	-4.1062730570676	0.00199723771915926	0.0481590346435222	-1.05957579155329",
ENSMUSG00000020135 23805 "Apc2" "APC regulator of WNT signaling pathway 2 [Source:MGI Symbol;Acc:MGI:1346052]" 1.96546832477042 1.23792453393267 1.72355119850636 1.68653616960483 1.49962309937514 0.218493138315448 1.13350189210948 0.65368394469703 0.679129650369347 0.906579852239109 -0.715348432384973 1.1528137354622 -4.61626026319105 0.000885530634967342 0.0330457543302892 -0.37511784483995,,,,
ENSMUSG00000018166 13867 "Erbb3" "erb-b2 receptor tyrosine kinase 3 [Source:MGI Symbol;Acc:MGI:95411]" 0.496671374917464 0.120802239514699 0.439386852079211 0.275798774392273 0.21818477161425 -0.685731005073282 -0.266707287766418 -0.679877595608647 -0.468195373498947 -0.389878659660269 -0.721951548475931 -0.136485635371799 -6.38936687148586 6.96109994145361e-05 0.00935174054991854 1.8000594852411…
ENSMUSG00000086596 382111 "Susd5" "sushi domain containing 5 [Source:MGI Symbol;Acc:MGI:2685972]" 1.1833951702344 1.00749185084494 0.67586906357796 0.71001076713884 0.627483185197831 -0.490060517895983 -0.185742293094249 0.209406038077536 0.165139839612285 0.254366100571378 -0.733790480675166 0.386016789514486 -5.10421106264333 0.000420753145694642 0.0233667081620812 0.369106839994921,,,,
ENSMUSG00000029778 11517 "Adcyap1r1" "adenylate cyclase activating polypeptide 1 receptor 1 [Source:MGI Symbol;Acc:MGI:108449]" 2.07260241542167 1.48745153102373 1.71108417135044 1.91480279450219 1.44474114029188 0.273420319050594 1.12717752129278 0.918005183898399 0.58647353796378 1.18069265520025 -0.737336681491467 1.25517358074106 -4.43688270548641 0.0011740461467957 0.0381012413624727 -0.6668…
ENSMUSG00000028020 14658 "Glrb" "glycine receptor," beta subunit [Source:MGI Symbol;Acc:MGI:95751]""	0.496671374917464	-0.189657631191918	-0.0615828853534262	0.198297609532582	0.0586382371427549	-1.51137283912174	-0.388280784159624	-0.493118818603185	-0.884235923224624	-0.704249856953449	-0.745757168368251	-0.398807534516282	-4.34024794748166	0.0013692089998632	0.0412898857891805	-0.746408364909194",,,
ENSMUSG00000037386 116838 "Rims2" "regulating synaptic membrane exocytosis 2 [Source:MGI Symbol;Acc:MGI:2152972]" 2.65851304175819 2.46586225273024 2.70969632794192 2.38598173323849 2.72136374919228 1.73587975752792 1.92467326721902 1.67063186078351 2.00350219794619 1.65295466680388 -0.748220480971089 2.18428757048629 -7.39989949611693 1.96980167693099e-05 0.00567848145679263 3.27167114378958,,,,
ENSMUSG00000034220 14733 "Gpc1" "glypican 1 [Source:MGI Symbol;Acc:MGI:1194891]" 0.582044914860029 0.339680534819816 0.329495602999304 0.243092424963566 0.277370328494782 -0.794511157666127 -0.443692662536589 -0.408086746267741 -0.346937961359573 -0.389878659660269 -0.75168467336501 -0.102457979381091 -8.24067631909625 7.53798034913033e-06 0.00363858448015537 3.51039748916365,,,,
ENSMUSG00000033066 14457 "Gas7" "growth arrest specific 7 [Source:MGI Symbol;Acc:MGI:1202388]" 1.8497356975129 1.69651812612687 2.12699295062376 1.96914324150569 2.02211718239647 1.30622303609042 1.40845888036358 0.939796241329391 1.14853891653653 1.07593241176015 -0.767283545442847 1.54084236390432 -6.90779546710662 3.58611616226108e-05 0.00718362854164027 2.71341464969059,,,,
ENSMUSG00000040118 12293 "Cacna2d1" "calcium channel, voltage-dependent," alpha2/delta subunit 1 [Source:MGI Symbol;Acc:MGI:88295]""	1.74256503853391	1.31506997964831	1.49539905097164	1.82925033763022	1.34682595916688	0.474336263247531	0.987528257123974	0.815654910321823	0.298577473132313	0.962965253335822	-0.769844399614548	1.1085000773084	-4.54749695450268	0.000986110888487377	0.0347283276327254	-0.475533235072177",,
ENSMUSG00000026768 241226 "Itga8" "integrin alpha 8 [Source:MGI Symbol;Acc:MGI:109442]" 0.452012147892101 0.0548575194080583 0.262725590673923 0.576361234412037 0.315520092401723 -0.584580990436276 -0.124090562982945 -0.327788713172685 -0.813655484331096 -0.407642425779451 -0.771765589011674 -0.10149240398387 -4.72959026999468 0.000742730279765422 0.0298096824909728 -0.180286582394584,,,,
ENSMUSG00000026576 11931 "Atp1b1" "ATPase, Na+/K+ transporting," beta 1 polypeptide [Source:MGI Symbol;Acc:MGI:88108]""	3.36646566154608	3.2131208837193	3.19472638308212	3.3961358632194	3.52546067989585	2.57280618202241	2.70741182627298	2.73306989010993	2.53217775939841	2.3757691005673	-0.773399713768359	2.95666975945197	-8.54209244504772	5.4385214766772e-06	0.00333546886739168	4.49977037020498",,
ENSMUSG00000103032 NA "Gm37121" "predicted gene," 37121 [Source:MGI Symbol;Acc:MGI:5610349]""	1.36298000980021	1.50402075521726	1.21546220205374	1.33990671502033	1.15501962934491	0.52047872957309	0.32591252263972	0.666809685435707	0.515141530139734	0.722857513164857	-0.781499620437914	0.912128783831474	-7.31117152665862	2.18989998715272e-05	0.00609999146308395	3.12182045617452",,,
ENSMUSG00000036098 225908 "Myrf" "myelin regulatory factor [Source:MGI Symbol;Acc:MGI:2684944]" 0.405926193349718 0.263874826851348 0.0613731318235344 0.220868866782706 0.334223220918273 -0.584580990436276 -0.521049729694472 -0.276636813164988 -0.486380797996631 -0.660998180789707 -0.784342134391968 -0.167846992595656 -7.66647816705356 1.44060905255394e-05 0.00483838840364904 2.99948424778065,,,,
ENSMUSG00000031376 320707 "Atp2b3" "ATPase, Ca++ transporting," plasma membrane 3 [Source:MGI Symbol;Acc:MGI:1347353]""	0.205278488271981	-0.111856303268246	-0.219675956837502	0.0549098721176315	-0.311098489307629	-1.33668448367153	-0.854861817129512	-0.713497262222192	-1.148073271834	-0.619005526600867	-0.786210689852333	-0.562523687215656	-5.13419981745704	0.000402390217808703	0.0224449578460867	0.233303833218226",,
ENSMUSG00000035783 11475 "Acta2" "actin, alpha 2, smooth muscle," aorta [Source:MGI Symbol;Acc:MGI:87909]""	5.27420702598176	4.83515251860089	5.078618924091	5.3218924025198	4.96815697404471	4.06142110325215	4.51201286683703	4.30672701207518	3.97429439730808	4.41409955473958	-0.790583510382557	4.67311015719486	-6.30485986932662	7.78128081698092e-05	0.0096242266722455	1.49318456374206",
ENSMUSG00000039542 17967 "Ncam1" "neural cell adhesion molecule 1 [Source:MGI Symbol;Acc:MGI:97281]" 1.36298000980021 0.828303329204965 0.890094473587547 0.958562960157853 1.14446103472166 -0.317786798845204 0.401228467730675 0.362459762247215 0.244470152606796 -0.0320897093853279 -0.798317247038867 0.557723259890248 -6.16517187837425 9.37363927082228e-05 0.0104116724239608 1.74499914097236,,,,
ENSMUSG00000061576 13483 "Dpp6" "dipeptidylpeptidase 6 [Source:MGI Symbol;Acc:MGI:94921]" 0.205278488271981 -0.271894971786505 -0.196002625054267 -0.0358251509552485 -0.496959922670786 -1.71016542992944 -0.880120995396763 -0.973716814199901 -1.30061190883909 -0.660998180789707 -0.803735877456428 -0.694957570551911 -4.30938214530374 0.00143852570998246 0.0419622037707809 -0.834730066795467,,,,
ENSMUSG00000031665 58198 "Sall1" "spalt like transcription factor 1 [Source:MGI Symbol;Acc:MGI:1889585]" 0.150431369485033 -0.257859072910269 0.137882829418835 0.297198213941471 0.0473473024500825 -0.685731005073282 -0.352487672869837 -0.747919111333987 -1.148073271834 -0.682461940488313 -0.807944771989165 -0.37528887691839 -4.4661077803802 0.00112097868417955 0.0371186040352976 -0.57097609295283…
ENSMUSG00000013921 76686 "Clip3" "CAP-GLY domain containing linker protein 3 [Source:MGI Symbol;Acc:MGI:1923936]" 1.26311192977431 0.740135904078031 0.933669538551442 1.0177689259613 0.81226381343882 -0.490060517895983 0.269601624185462 0.0780148562577929 -0.0614653652343873 0.19675048073456 -0.812870981683151 0.447335713463751 -6.64461555653828 5.00045511322746e-05 0.00776066710736068 2.27284581…
ENSMUSG00000001985 14807 "Grik3" "glutamate receptor, ionotropic," kainate 3 [Source:MGI Symbol;Acc:MGI:95816]""	0.358319335096987	0.43780815772551	0.156392664203876	0.128384400106917	0.135293286735841	-0.685731005073282	-0.854861817129512	-0.464214339310194	-0.450236328874607	-0.46228502249458	-0.829701345180514	-0.215280050089796	-6.57365006004763	5.47758080373412e-05	0.00821986753377378	1.95237908294715",,
ENSMUSG00000036766 227325 "Dner" "delta/notch-like EGF repeat containing [Source:MGI Symbol;Acc:MGI:2152889]" -0.0278536262200263 -0.467995951168938 -0.149790401879037 -0.769785373216351 -0.547423484196756 -1.94079549686175 -1.22376186507683 -1.699477594405 -0.98405831075481 -1.16601617856869 -0.833989459344331 -0.97441880316841 -4.17376314138473 0.00178983579431737 0.0463880096135264 -1.06903720…
ENSMUSG00000004151 14009 "Etv1" "ets variant 1 [Source:MGI Symbol;Acc:MGI:99254]" 0.880513375773013 0.911391497428508 0.775025633284789 1.05593140799031 0.805577701916447 0.161391682510967 0.0730416868448831 0.227236206480462 -0.131286673489529 0.184946006513377 -0.834785381222425 0.466074986636173 -8.54570672368489 5.41756798764868e-06 0.00333546886739168 4.14549439658269,,,,
ENSMUSG00000021130 108760 "Galnt16" "polypeptide N-acetylgalactosaminyltransferase 16 [Source:MGI Symbol;Acc:MGI:1917754]" 0.093416435383843 -0.31484107957202 -0.196002625054267 -0.147030590915228 -0.61757720286067 -1.71016542992944 -1.04173389055581 -1.19329986307113 -1.33315512870704 -0.74883839065074 -0.838533259019657 -0.788099185295612 -4.55133276870419 0.000980193643969069 0.034728327632725…
ENSMUSG00000032744 56198 "Heyl" "hairy/enhancer-of-split related with YRPW motif-like [Source:MGI Symbol;Acc:MGI:1860511]" 2.91858462959149 2.40981037149137 2.69710847103334 2.89592558134322 2.20852146798356 1.22495159159005 1.90262548085261 1.6107643190213 1.27267772698054 2.07683771585308 -0.861864961278067 2.11247142806044 -4.32781541337683 0.00139669657254343 0.0417291999591664 -1.00902963856…
ENSMUSG00000022203 13644 "Efs" "embryonal Fyn-associated substrate [Source:MGI Symbol;Acc:MGI:105311]" 0.093416435383843 -0.243958413820616 -0.631191962535011 -0.283324662268994 -0.108091575965337 -1.51137283912174 -1.01350967464475 -0.647023572543081 -1.01013172389949 -1.39489016199315 -0.862383756522091 -0.740035945519268 -4.94059740856857 0.000537955133243361 0.0260291680024346 -0.054259887959…
ENSMUSG00000020866 12291 "Cacna1g" "calcium channel, voltage-dependent, T type," alpha 1G subunit [Source:MGI Symbol;Acc:MGI:1201678]""	0.701320477729183	0.214390388902388	0.279710029111662	0.749358579814278	0.287002761474551	-0.912167199894695	-0.139258264679721	-0.203156694700029	-0.98405831075481	-0.22332502718267	-0.869863240708814	-0.064506036450943	-4.24137726603211	0.00160460878635501	0.0445563219297711	-0.858700997869235",
ENSMUSG00000046160 50914 "Olig1" "oligodendrocyte transcription factor 1 [Source:MGI Symbol;Acc:MGI:1355334]" 0.978234497241874 0.429158201206823 0.484036015719507 0.757100982342145 0.635045476822218 -0.794511157666127 0.00568752007143451 -0.0449918143345484 -0.468195373498947 -0.271303807667844 -0.87271483510718 0.135309434051319 -6.15062789712145 9.55854359878583e-05 0.0104116724239608 1.627462…
ENSMUSG00000017817 59091 "Jph2" "junctophilin 2 [Source:MGI Symbol;Acc:MGI:1891496]" 1.12769337746299 0.821709252475704 0.890094473587547 1.25496698528183 0.708565035613046 -0.163907480519447 0.246447087544282 0.173070679494998 -0.414975314431043 0.352608448608355 -0.879507417454582 0.470908481037321 -4.89681806468953 0.000574888682022352 0.0266639179257566 0.0851655042233288,,,,
ENSMUSG00000036585 14164 "Fgf1" "fibroblast growth factor 1 [Source:MGI Symbol;Acc:MGI:95515]" 2.18602775039517 1.922876408482 2.14100238611766 2.3734438351925 1.80129811552513 1.07841502829861 1.36611969036194 1.14131606969206 0.742964285831356 1.48019724935666 -0.882518730875641 1.610237716202 -5.20247900380435 0.000363689794073311 0.0216464482497811 0.434880214904351,,,,
ENSMUSG00000074676 14239 "Foxs1" "forkhead box S1 [Source:MGI Symbol;Acc:MGI:95546]" 0.405926193349718 0.283202935315725 0.0613731318235344 0.339067755398673 -0.282322847100528 -1.18088199829483 -0.932006103748361 -0.614901095077404 -1.03668504081746 -0.287657985402501 -0.904666529659196 -0.375777631022926 -4.30738673491345 0.00144313219390421 0.0419622037707809 -0.790042238500129,,,,
ENSMUSG00000032373 76459 "Car12" "carbonic anhydrase 12 [Source:MGI Symbol;Acc:MGI:1923709]" 0.150431369485033 -0.517302929832891 0.0613731318235344 0.140274420910474 0.0698414915902076 -1.18088199829483 -0.40651595215982 -1.01504082059002 -1.2071677664265 -1.0780494542592 -0.907650749418498 -0.556649694823256 -4.15135511357593 0.00185606967774124 0.0466329720118037 -1.02491622022165,,,,
ENSMUSG00000059173 18573 "Pde1a" "phosphodiesterase 1A," calmodulin-dependent [Source:MGI Symbol;Acc:MGI:1201792]""	0.738983910058949	0.385112945802854	0.513052467275858	0.896822907560721	0.424266007281756	-0.490060517895983	-0.0649658219370652	-0.179472102522224	-0.836800743388479	-0.102674249959195	-0.908021790917924	0.0909815949647095	-4.88699184471879	0.000583542775899847	0.0266965731402357	0.0505823277575956",,,
ENSMUSG00000038453 56013 "Srcin1" "SRC kinase signaling inhibitor 1 [Source:MGI Symbol;Acc:MGI:1933179]" 1.88376025113267 1.04760321544616 1.69217927267823 1.73438620265029 1.4143011395513 -0.092714802597839 0.994493870295721 0.362459762247215 0.255455175823139 0.698155572525689 -0.915929716518296 0.978538127871134 -4.26398663979795 0.0015472597642818 0.0435641641416348 -0.885540467852364,,,,
ENSMUSG00000097767 NA "Miat" "myocardial infarction associated transcript (non-protein coding) [Source:MGI Symbol;Acc:MGI:2444886]" -0.306059195358451 -0.676220592494719 -0.480596435211287 -0.725955943411625 -0.582073966220084 -1.71016542992944 -1.32418209119413 -1.57066149835687 -1.40053023525482 -1.58391234419605 -0.92203461223633 -1.12047023935941 -7.064111029008 2.95540568912862e-05 0.0068257…
ENSMUSG00000042428 17309 "Mgat3" "mannoside acetylglucosaminyltransferase 3 [Source:MGI Symbol;Acc:MGI:104532]" 1.83241769803457 1.16165087004824 1.40540908064284 1.60737033221408 1.16550151030435 -0.490060517895983 0.685737992531037 0.456159810363295 0.129758684415207 0.68982670118354 -0.922676317348231 0.842056821535871 -5.00451355093342 0.000488492589505443 0.0250570053365956 0.232004515746801…
ENSMUSG00000032060 12955 "Cryab" "crystallin," alpha B [Source:MGI Symbol;Acc:MGI:88516]""	2.08727793162202	1.30091593984774	1.88209173289554	2.02151098415972	1.54448469606823	0.101936695496375	1.17701281500782	0.59995316780705	0.3300938614234	0.983554292961849	-0.941141837112383	1.18502125741786	-4.17030995318665	0.00179987884767695	0.0463880096135264	-1.06466277571948",,,
ENSMUSG00000022861 110197 "Dgkg" "diacylglycerol kinase," gamma [Source:MGI Symbol;Acc:MGI:105060]""	0.309087753099084	0.0207192342233951	0.393311614160612	0.54092052263952	0.0473473024500825	-0.685731005073282	-0.388280784159624	-0.819329179991989	-1.148073271834	-0.425627645016431	-0.949647865724419	-0.263692740519339	-4.90757971871143	0.000565566873468525	0.0265922336692306	0.0244858087069355",,,
ENSMUSG00000002341 13004 "Ncan" "neurocan [Source:MGI Symbol;Acc:MGI:104694]" 0.405926193349718 -0.329445318383258 0.174668022242371 0.0921148304953225 0.177334273940495 -1.33668448367153 -0.424984560146227 -0.93354359078253 -0.98405831075481 -1.10677982988813 -0.957450891371561 -0.482067460539792 -4.94255375281403 0.000536364689984037 0.0260291680024346 0.0145332443757864,,,,
ENSMUSG00000052572 23859 "Dlg2" "discs large MAGUK scaffold protein 2 [Source:MGI Symbol;Acc:MGI:1344351]" 0.978234497241874 0.505201867379898 0.42419135480723 0.34934799440064 0.343484638672014 -1.94079549686175 -0.541054935921601 -0.408086746267741 -0.346937961359573 -0.337863169245323 -0.968274976472436 -0.141439001036692 -5.26598361651642 0.000331242120597378 0.0204934269874851 0.490784379487…
ENSMUSG00000022415 20972 "Syngr1" "synaptogyrin 1 [Source:MGI Symbol;Acc:MGI:1328323]" -0.306059195358451 -0.876118859734135 -0.83548003168888 -0.62187629395833 -1.07964892593677 -2.55496590466024 -1.54878826960371 -1.57066149835687 -2.1529003357428 -1.35988570569985 -0.974521103695895 -1.39374798133522 -4.29939062227479 0.00146174788122732 0.0420804400256991 -1.03508361940855,,,,
ENSMUSG00000001986 53623 "Gria3" "glutamate receptor, ionotropic," AMPA3 (alpha 3) [Source:MGI Symbol;Acc:MGI:95810]""	-0.160260720618972	-0.420318594573486	-0.509484145342678	-0.0492660076394004	-0.108091575965337	-1.04027730632686	-0.880120995396763	-0.819329179991989	-1.50788708785991	-1.39489016199315	-0.978094087873346	-0.756212015957262	-5.36021774029683	0.000288656533572104	0.0191945141899052	0.421490682426735",,
ENSMUSG00000034730 107831 "Adgrb1" "adhesion G protein-coupled receptor B1 [Source:MGI Symbol;Acc:MGI:1933736]" 0.880513375773013 -0.0622260382406627 0.393311614160612 0.522868244181857 0.306076809828364 -1.71016542992944 -0.170080611805463 -0.583478293563898 -0.958447762075936 -0.578200664679474 -0.983747835100763 -0.243667325118912 -4.26084259299761 0.00155510393861819 0.0436764211478032 -0.845…
ENSMUSG00000026185 16011 "Igfbp5" "insulin-like growth factor binding protein 5 [Source:MGI Symbol;Acc:MGI:96440]" 1.9494927288688 3.28918039773886 3.16074936983617 2.64157453100125 3.20436526446043 2.71847936681134 1.75046485736777 1.92121725458814 2.40722849324883 1.84521588341666 -0.986047412329233 2.48158180159614 -4.43638965687058 0.00117496384465303 0.0381012413624727 -0.92571524123417,,,,
ENSMUSG00000079056 56461 "Kcnip3" "Kv channel interacting protein 3," calsenilin [Source:MGI Symbol;Acc:MGI:1929258]""	0.582044914860029	-0.344198907396673	0.228144822514911	0.1520672501605	0.238184290435549	-1.71016542992944	-0.370273228448612	-0.973716814199901	-0.933283930236709	-1.0780494542592	-1.00097386315272	-0.476713765659773	-4.39171276155768	0.00126134289868422	0.0394643564421063	-0.695503995735791",,,
ENSMUSG00000066392 18191 "Nrxn3" "neurexin III [Source:MGI Symbol;Acc:MGI:1096389]" -1.24543790433876 -1.65239630538334 -1.41236075644413 -1.66597627357389 -1.32166886274521 -2.55496590466024 -2.08169687507408 -2.48605519925973 -2.21219701009674 -2.76821626547151 -1.00406024922249 -2.10548874144784 -4.90486068009448 0.000567906865176484 0.0265922336692306 -0.71564456936269,,,,
ENSMUSG00000039533 75104 "Mmd2" "monocyte to macrophage differentiation-associated 2 [Source:MGI Symbol;Acc:MGI:1922354]" 1.00939064868224 0.142130563294064 0.649977229715599 0.116395572403547 0.324901964916145 -2.21544220334613 -0.388280784159624 -1.01504082059002 -0.397662809598793 -0.598458836006905 -1.0126303374924 -0.287391420242584 -4.11805570140755 0.00195928767141354 0.0478880596019167 -1…
ENSMUSG00000002324 56739 "Rec8" "REC8 meiotic recombination protein [Source:MGI Symbol;Acc:MGI:1929645]" 1.72390290913144 2.60868317814878 1.73591141438659 2.02472170266943 2.29936801291942 1.65545097288822 0.633148517398332 1.6242845604511 1.3919622621185 1.10127499866533 -1.02952316645477 1.66702591663938 -4.58421314867801 0.000930984829720654 0.0338443783238248 -0.516539965883226,,,,
ENSMUSG00000026204 19275 "Ptprn" "protein tyrosine phosphatase, receptor type," N [Source:MGI Symbol;Acc:MGI:102765]""	0.662647374818929	0.0435676102318645	0.393311614160612	0.558749703713528	0.432968748529954	-0.912167199894695	-0.233774056395114	-0.583478293563898	-0.933283930236709	-0.726371871683876	-1.04149094536866	-0.17520988179177	-5.86721517736152	0.000140664147965299	0.0126820782619791	1.19739070965837",,
ENSMUSG00000046844 270097 "Vat1l" "vesicle amine transport protein 1 like [Source:MGI Symbol;Acc:MGI:2142534]" -0.092538705497071 -0.329445318383258 0.0215408858824063 -0.0628332644851191 -0.416588797767502 -1.33668448367153 -1.01350967464475 -1.51032468172531 -1.47120661941423 -0.968528967511851 -1.0581503476062 -0.786960398210626 -6.32390776628129 7.5877363827041e-05 0.0096242266722455 1.365734…
ENSMUSG00000070498 208151 "Tmem132b" "transmembrane protein 132B [Source:MGI Symbol;Acc:MGI:3609245]" 0.358319335096987 0.152677637260277 0.0215408858824063 0.328713736254656 0.177334273940495 -0.912167199894695 -0.734802241099817 -0.583478293563898 -1.03668504081746 -0.842375598829956 -1.05878763565541 -0.358061001719278 -9.02996867573176 3.26611053505622e-06 0.00287948470046894 3.81414621309415…
ENSMUSG00000045994 76898 "B3gat1" "beta-1,"3-glucuronyltransferase 1 (glucuronosyltransferase P) [Source:MGI Symbol;Acc:MGI:1924148]""	0.539989565413822	-0.329445318383258	-0.127227790502993	-0.00931336807689526	-0.108091575965337	-2.55496590466024	-0.781634075282509	-0.973716814199901	-1.26878660968641	-1.0780494542592	-1.07476711692834	-0.736478296228515	-4.84217133423223	0.000624808269842935	0.0271540033409254	-0.195246128450931",,,
ENSMUSG00000043857 268510 "Mgat5b" "mannoside acetylglucosaminyltransferase 5," isoenzyme B [Source:MGI Symbol;Acc:MGI:3606200]""	-0.231318945604578	-0.534120317030445	-0.599788978643489	-0.348294606154694	-0.691317418864218	-1.71016542992944	-1.46996976762853	-1.34312166500314	-1.93744231259647	-1.29232613534139	-1.08177670547604	-1.10125497008762	-6.36086373099595	7.22683486465706e-05	0.00943904931489375	1.18784675549547",,,
ENSMUSG00000026764 16574 "Kif5c" "kinesin family member 5C [Source:MGI Symbol;Acc:MGI:1098269]" 3.77727504303881 2.97983040909223 3.32724675362175 3.51391525139527 3.33198346456747 1.47974716747542 2.55319717933158 2.26552027030486 2.03571852064472 2.25676480658382 -1.08332238968907 2.74602998010455 -6.67353186318208 4.81905263079352e-05 0.00776066710736068 2.31478233915453,,,,
ENSMUSG00000037541 210274 "Shank2" "SH3 and multiple ankyrin repeat domains 2 [Source:MGI Symbol;Acc:MGI:2671987]" 0.093416435383843 -0.230190413223383 0.0215408858824063 0.0295626097678642 0.102938532234496 -1.04027730632686 -0.781634075282509 -1.1014188860335 -1.148073271834 -1.29232613534139 -1.10622101291492 -0.595273968107414 -7.99041863416957 9.95395455392698e-06 0.00417832851538888 2.87245…
ENSMUSG00000023169 105727 "Slc38a1" "solute carrier family 38," member 1 [Source:MGI Symbol;Acc:MGI:2145895]""	0.093416435383843	0.505201867379898	0.798785353742389	0.567582342733144	1.20668367874984	0.377373021203216	-0.0221599944275575	-0.327788713172685	-0.0889897390052753	-1.19657212653542	-1.139465094812	0.153323545321451	-4.08073154431309	0.00208217341460214	0.0488717747487491	-1.09347053135179",,,
ENSMUSG00000094910 268595 "D430019H16Rik" "RIKEN cDNA D430019H16 gene [Source:MGI Symbol;Acc:MGI:2443127]" 0.405926193349718 -0.00249682906069539 -0.243744236514978 0.409537005229228 0.0473473024500825 -1.33668448367153 -0.758028138441458 -0.522614260976153 -1.58417025161599 -0.866739181532099 -1.14491397932621 -0.503183196567373 -5.18277232623378 0.000374435023999414 0.021684150947009 0.29453849…
ENSMUSG00000025321 320910 "Itgb8" "integrin beta 8 [Source:MGI Symbol;Acc:MGI:1338035]" 0.582044914860029 -0.163254916612998 0.313090566512877 0.495359091375941 0.24808103454271 -1.33668448367153 -0.352487672869837 -0.819329179991989 -1.36644940824664 -0.818416633772249 -1.14652968713769 -0.375094853602017 -4.95410068333019 0.000527078614551142 0.0259546206493315 0.0474170485343874,,,,
ENSMUSG00000033006 20665 "Sox10" "SRY (sex determining region Y)-box 10 [Source:MGI Symbol;Acc:MGI:98358]" -0.38488400605533 -0.534120317030445 -0.631191962535011 -0.662611628886402 -0.547423484196756 -1.71016542992944 -1.67572967689174 -1.51032468172531 -1.62387973302016 -1.84923776847899 -1.17843533353149 -1.20473136371069 -9.53236897882827 1.97568825735884e-06 0.00232242154652531 3.04798465911…
ENSMUSG00000034156 207777 "Tspoap1" "TSPO associated protein 1 [Source:MGI Symbol;Acc:MGI:2450877]" 1.36298000980021 0.43780815772551 1.13374917263449 1.21617318515378 1.28568073729409 -0.490060517895983 0.502428548795218 -0.110665584064044 -0.363648861121168 -0.51907897812057 -1.1929072353197 0.413976833220771 -4.30527059747761 0.00144803434882896 0.0419622037707809 -0.766377653461846,,,,
ENSMUSG00000026904 94229 "Slc4a10" "solute carrier family 4, sodium bicarbonate cotransporter-like," member 10 [Source:MGI Symbol;Acc:MGI:2150150]""	0.811483465780788	0.263874826851348	0.454423966247864	0.846906891415754	0.41551044989381	-1.18088199829483	-0.283460181981279	-0.464214339310194	-1.23764823831536	-0.46228502249458	-1.21275942600757	-0.128894476894831	-5.51635933899982	0.000230441779351641	0.0173177573109833	0.794101849291538",,
ENSMUSG00000047085 272381 "Lrrc4b" "leucine rich repeat containing 4B [Source:MGI Symbol;Acc:MGI:3027390]" -0.306059195358451 -0.83386190111025 -0.799359435322886 -0.487731081130821 -0.599716375042583 -2.21544220334613 -1.39523518960381 -1.45241031564644 -2.1529003357428 -1.8986218273473 -1.22043959221189 -1.31424711880376 -6.13101660079676 9.81409941596646e-05 0.0104116724239608 0.82113025612714…
ENSMUSG00000015709 11864 "Arnt2" "aryl hydrocarbon receptor nuclear translocator 2 [Source:MGI Symbol;Acc:MGI:107188]" 1.38690303096046 0.545778259896454 1.19769951689662 1.28740823124614 1.23681674402635 -0.584580990436276 0.422044365700428 -0.203156694700029 -0.397662809598793 -0.337863169245323 -1.24179217780496 0.424123941463149 -5.01639038571097 0.000479846532553088 0.0249768088125234 0.2456…
ENSMUSG00000020083 69894 "Fam241b" "family with sequence similarity 241," member B [Source:MGI Symbol;Acc:MGI:1917144]""	0.811483465780788	0.471898503472792	0.922898538010894	0.653056161657942	0.612238633218902	-0.794511157666127	-0.370273228448612	-1.1014188860335	-0.580914023823148	-0.538518244176474	-1.29719186324923	-0.0341979899155691	-8.69389223453873	4.62954468530883e-06	0.00333546886739168	3.82230809151742",,,
ENSMUSG00000067879 76982 "Vxn" "vexin [Source:MGI Symbol;Acc:MGI:1924232]" -0.306059195358451 -0.585781710597534 -0.344245578803589 -0.348294606154694 -0.268147434674372 -1.51137283912174 -1.28992613282187 -1.57066149835687 -1.70673616812492 -1.94975642190009 -1.31834696483654 -1.07460112561538 -8.1962030855328 7.91603217305766e-06 0.00363858448015537 2.49604645303679,,,,
ENSMUSG00000022949 209195 "Clic6" "chloride intracellular channel 6 [Source:MGI Symbol;Acc:MGI:2146607]" 0.946390624626632 0.446406560706352 0.610246795542488 0.882736543481288 0.370917423943418 -1.51137283912174 -0.424984560146227 -0.614901095077404 -1.148073271834 -0.337863169245323 -1.31916848250459 -0.123579658191889 -6.16658397635269 9.35589233761611e-05 0.0104116724239608 1.51505649824387,,…
ENSMUSG00000098132 78748 "Rassf10" "Ras association (RalGDS/AF-6) domain family (N-terminal) member 10 [Source:MGI Symbol;Acc:MGI:1925998]" 0.093416435383843 1.0305490031893 0.513052467275858 0.985177123875673 1.1068852726666 0.377373021203216 -0.623970852406348 -0.0237485162679789 -0.561505332196958 -0.771660313689807 -1.43805687620826 0.175047195647367 -6.74954092892974 4.37518436703724e-05 0.0…
ENSMUSG00000048108 319776 "Tmem72" "transmembrane protein 72 [Source:MGI Symbol;Acc:MGI:2442707]" -0.0278536262200263 0.0207192342233951 -0.0194224146553125 0.0674184351177246 -0.282322847100528 -1.51137283912174 -1.50884082589041 -1.45241031564644 -1.70673616812492 -1.10677982988813 -1.46264817486959 -0.826763426080398 -9.39723524981907 2.25688365843053e-06 0.00244889237583239 3.40279781395029,,…
ENSMUSG00000033998 16525 "Kcnk1" "potassium channel, subfamily K," member 1 [Source:MGI Symbol;Acc:MGI:109322]""	-0.160260720618972	-0.964537624918052	-0.370504263756494	-0.5061477784743	-0.325704444179674	-2.55496590466024	-1.22376186507683	-1.99778153213662	-1.88825511341641	-2.36971889199487	-1.48170368145805	-1.34378713835968	-5.37938951143649	0.000280730562483943	0.0190383909346082	0.0900721751417866",,
ENSMUSG00000004098 53867 "Col5a3" "collagen, type V," alpha 3 [Source:MGI Symbol;Acc:MGI:1858212]""	1.38690303096046	0.96024170210113	1.11494461257063	1.33990671502033	1.83452033289239	-0.0248706765123176	0.380107825613492	0.262248771068423	-0.00794359562082654	-0.995139545710559	-1.49323383467248	0.595391467839688	-4.96037825080894	0.000522101995284521	0.0259322913573361	0.174267099241797",,
ENSMUSG00000040907 232975 "Atp1a3" "ATPase, Na+/K+ transporting," alpha 3 polypeptide [Source:MGI Symbol;Acc:MGI:88107]""	1.12769337746299	0.40289273422413	0.393311614160612	0.861345707096289	0.792111795093825	-1.94079549686175	-0.388280784159624	-0.408086746267741	-1.09130440931275	-0.968528967511851	-1.53305323389379	-0.170626217535598	-6.4679744079268	6.28123273299741e-05	0.00871405314096964	1.77949939446146",,
ENSMUSG00000056966 118446 "Gjc3" "gap junction protein," gamma 3 [Source:MGI Symbol;Acc:MGI:2153041]""	1.26311192977431	0.608416319531712	1.13374917263449	1.45386134503417	1.21679812625409	-0.584580990436276	0.0861432350833533	-0.408086746267741	-1.36644940824664	-0.726371871683876	-1.77692796847712	0.22740663867655	-5.79755780052656	0.000154936346554184	0.0134081724202045	1.19257836254536",,,
ENSMUSG00000027273 20614 "Snap25" "synaptosomal-associated protein 25 [Source:MGI Symbol;Acc:MGI:98331]" 0.811483465780788 -0.086827764448158 -0.0194224146553125 0.854144362544023 0.679605227979349 -2.21544220334613 -0.501318136954122 -0.647023572543081 -2.55188602649342 -1.71048414731155 -2.0039715651148 -0.617896304988872 -4.42747704131112 0.00119168376511265 0.0383028220321099 -0.7168990163150…
ENSMUSG00000096847 210573 "Tmem151b" "transmembrane protein 151B [Source:MGI Symbol;Acc:MGI:2685169]" -0.468265760949296 -1.10823927533947 -0.83548003168888 -0.704530652797715 -1.13003162235449 -3.64631455472336 -2.02425060754297 -2.48605519925973 -4.5140376314836 -2.05780666622237 -2.46717608822306 -2.18935905629465 -4.13738973378833 0.00189864571069564 0.0470740725144641 -1.58561260056975,,,,
ENSMUSG00000069755 NA "Zfp125" "zinc finger protein 125 [Source:MGI Symbol;Acc:MGI:1336211]" -0.977681809448725 0.00915790162061771 -0.764121141196002 -0.959771316313954 0.113804273206881 -1.51137283912174 -3.77403937504395 -1.9172269058524 -1.98836587212992 -4.22727091830845 -2.94079093550365 -1.86233367792081 -4.47410600190562 0.00110690086470083 0.0368773350679552 -1.13322180633281,,,,
ENSMUSG00000083022 NA "Rps15a-ps6" "ribosomal protein S15A," pseudogene 6 [Source:MGI Symbol;Acc:MGI:3650298]""	-3.6855862632161	0.00915790162061771	-0.799359435322886	0.339067755398673	0.432968748529954	-3.64631455472336	-3.16510542647692	-2.73949498524955	-4.5140376314836	-4.50467926045593	-4.3650109693701	-2.70481871380259	-4.34998707257644	0.00134807455296415	0.0409826285433455	-1.61522064179527",,,
